# Supplementary material for: An integrative meta-analysis of SARS-CoV-2 RNA–protein interactomes identifies conserved host factors shared with other RNA viruses
Source: Brief Funct Genomics. 2026 May 18;25:elag001. doi: 10.1093/bfgp/elag001 (PMC13182571; doi:10.1093/bfgp/elag001)
Supplement: Sup_Table_1_elag001 [file sup_table_1_elag001.xlsx]

## Sheet: 8 datasets (Table 1)
PMID: 33349665		PMID: 33743211		PMID: 33636127		PMID: 33989516		PMID: 35477000		PMID: 34737357		PMID: 34254825		PMID: 34118193
Gene Name	Uniprot ID	Gene Name	Uniprot ID	Gene Name	Uniprot ID	Gene Name	Uniprot ID	Gene Name	Uniprot ID	Gene Name	Uniprot ID	Gene Name	Uniprot ID	Gene Name	Uniprot ID
RAB7A	Q9I273	HMGB1	P0DB75	NONO	O54950	NONO	O54950	NONO	O54950	ARF5	P84085	TTF2	A0A172J2D0	ZC3HAV1	Q7Z2W4
PUM1	Q1MFL8	RAB7A	Q9I273	HNRNPK	B4S6N3	FUBP3	P46079	G3BP1	Q06443	SFPQ	P23246	PHB2	A0QBI3	POLR2A	P24928
LARP1	Q5P5L5	PSME3	P62323	ILF3	O29486	PTBP1	Q46KV4	MATR3	O42207	RALY	Q9UKM9	THOC2	A1KM95	KHDRBS3	O75525-2
SYNCRIP	O95789	G3BP1	Q06443	QKI	O32071	CSDE1	A5VLG9	HNRNPM	P67911	RPS3	P23396	CDV3	A1S7I6	UBAP2L	Q14157-1
YBX3	P0A2J9	MOV10	P24652	HNRNPC	Q396Y3	FAM120A	Q9ZDD6	SYNCRIP	O95789	PTBP1	P26599	CCDC6	A2CE00	MAP4	P27816-6
RTCB	Q6R7C2	CSDE1	A5VLG9	EWSR1	Q3M6H7	PTBP3	Q846V6	PTBP1	Q46KV4	HNRNPA2B1	P22626	CCD66	A2RUB6	DDX6	P26196
SND1	Q2Y5S3	KHDRBS1	O67685	QKI	O32071	ZC3HAV1	Q9P0T7	RTCB	Q6R7C2	DDX5	P17844	TRPM7	A3CVW4	SAFB	Q15424-2
UPF1	Q9BBR9	YBX3	P0A2J9	UPF1	Q9BBR9	G3BP1	Q06443	FUBP1	P0C5R4	HNRNPA3	P51991	GRM7	A3EXG8	EIF5A2	Q9GZV4
EIF4H	P44483	SYNCRIP	O95789	KHSRP	Q9SVQ1	SND1	Q2Y5S3	FAM120A	Q9ZDD6	HNRNPC	P07910	MSH6	A4G1V0	TFB2M	Q9H5Q4
MOV10	P24652	MATR3	O42207	SND1	Q2Y5S3	MOV10	P24652	MOV10	P24652	HNRNPH3	P31942	TEX15	A5IJG9	YWHAZ	P63104
CSDE1	A5VLG9	CNBP	P47322	TIAL1	A6LMW2	YBX3	P0A2J9	FUBP3	P46079	HNRNPK	P61978	NRIP2	A5VSZ7	RSL1D1	O76021
PPP1CC	P65008	PTBP3	Q846V6	TIA1	B0RRQ3	MATR3	O42207	HDLBP	P59224	SRSF3	P84103	RGPD3	A6LFT6	RPS24	P62847-2
HDLBP	P59224	SFPQ	Q9Y3S1	MOV10	P24652	CNBP	P47322	SFPQ	Q9Y3S1	HSP90AB1	P62937	TTMA	A6NKL6	RRP15	Q9Y3B9
PPP1CB	P16756	TIA1	B0RRQ3	PTBP1	Q46KV4	EIF4H	P44483	SND1	Q2Y5S3	NONO	Q15233	LRIQ3	A6PVS8	HNRNPK	P61978-3
RPS3	Q0B3W2	ZC3HAV1	Q9P0T7	FAM120A	Q9ZDD6	RALY	A1K922	KHSRP	Q9SVQ1	IGF2BP1	Q9NZI8	STRN	A7HBQ4	EPHB6	O15197-3
FUBP3	P46079	PTBP1	Q46KV4	KHDRBS1	O67685	EIF3D	P0A4R7	ZC3HAV1	Q9P0T7	MATR3	P43243	CLPB	A7MWW0	METTL16	Q86W50
CNBP	P47322	SND1	Q2Y5S3	UPF1	Q9BBR9	CELF1	G4V4T5	RALY	A1K922	YBX1	P67809	ARMC2	A7Z830	HNRNPA2B1	P22626
PTBP3	Q846V6	KHSRP	Q9SVQ1	TIAL1	A6LMW2	RPS9	A8ZZ70	TIA1	B0RRQ3	IGF2BP1	Q07955	SSR2	A8FFQ9	GSPT1	P15170-2
G3BP2	B4TCD8	RALY	A1K922	KHDRBS1	O67685	PARP12	Q95T10	EIF4H	P44483	SRSF1	P38159	KDM5B	A8GFG6	DDX31	Q9H8H2
XRCC5	Q932I8	HNRNPM	P67911	TIA1	B0RRQ3	KHDRBS1	O67685	NUFIP2	Q3AFD7	RBMX	O60506	CO6A5	A8TX70	CCDC59	Q9P031
USO1	B4T5E0	RPS3	Q0B3W2	KHSRP	Q9SVQ1	HNRNPM	P67911	YBX3	P0A2J9	SYNCRIP	O43390	RERGL	A9AY92	HSP90AB1	P08238
DDX1	Q2VED6	EIF4H	P44483	MOV10	P24652	HDLBP	P59224	RPS3	Q0B3W2	HNRNPR	P52272	PLCB4	A9MH91	ZAK	Q9NYL2
PPIA	Q7Z9I4	FUBP1	P0C5R4	PTBP1	Q46KV4	PUM2	Q9UTB6	ILF3	O29486	HNRNPM	Q08211	TMF1	A9R7G5	SECISBP2	Q96T21
HNRNPA3	P49846	FUBP3	P46079	RTCB	Q6R7C2	LARP1	Q5P5L5	HNRNPH3	Q3YUZ4	DHX9	P60842	CCNT2	B0BNG2	DDX10	Q13206
ATXN2L	P84267	FAM120A	Q9ZDD6	FAM120A	Q9ZDD6	EIF3A	Q5ZJX7	DDX5	Q6LXF3	EIF4A1	Q92841	PANX2	B0Y6E0	EPPK1	P58107
ADAR	P67268	PPP1CA	P36325	SND1	Q2Y5S3	TIAL1	A6LMW2	DDX1	Q2VED6	DDX17	P10809	ZNF92	B1J5F7	C9orf114	Q5T280
EEF2	Q28EX9	PPP1CC	P65008	DDX42	P29085	TRIM25	P68584	G3BP2	B4TCD8	HSPD1	P38646	ZNF93	B1KSB9	BYSL	Q13895
EIF4G1	C3K1K7	RTCB	Q6R7C2	IGF2BP1	Q7CG77	PUM1	Q1MFL8	GPI	C3NCS3	HSPA9	P08238	EP400	B1LSM6	RBMXL1	Q96E39
HNRNPA2B1	P18623	DDX17	Q6NMB7	WDR33	A6TM77	FMR1	Q87UN0	UBA1	Q8ZFD5	PPIA	P13804	TACC2	B2K990	ZC3H14	Q6PJT7-2
YBX1	Q2IXR5	G3BP2	B4TCD8	TROVE2	P10155	RPS3	Q0B3W2	HNRNPA2B1	P18623	ETFA	Q16822	FMN2	B2VCL7	EEF2	P13639
IGF2BP1	Q7CG77	HNRNPA2B1	P18623	CSTF2	Q9P1P5	G3BP2	B4TCD8	MAP4	O08692	PCK2	P07437	TMC1	B4S5G4	MYBBP1A	Q9BQG0
PFN1	B2VCE6	PA2G4	Q9ZW13	RBM22	Q3Z6G4	EWSR1	Q3M6H7	KPNB1	P77868	TUBB	P38117	G3BP2	B4TCD8	SECISBP2L	Q93073-2
ACTR2	A6ZP80	QKI	O32071	NOP56	P36983	ILF3	O29486	HNRNPC	Q396Y3	ETFB	Q9UBM7	BRAF	B5F5I6	HNRNPD	Q14103-3
DDX3X	Q2GN26	ILF3	O29486	GTF2F1	P35935	MAP4	O08692	HNRNPK	B4S6N3	DHCR7	P05091	TEX2	B5REJ9	QKI	Q96PU8-5
CAPRIN1	Q8LR86	HNRNPC	Q396Y3	HNRNPUL1	C6DG84	ATXN2L	P84267	DDX17	Q6NMB7	ALDH2	P48735	PIBF1	B5XUZ0	RBM27	Q9P2N5
LSM14A	P63649	HNRNPA3	P49846	HNRNPF	P43582	HNRNPH3	Q3YUZ4	QKI	O32071	CTSD	P07737	TLR3	B8M9K6	FAM98B	Q52LJ0-2
POP1	Q6AEN9	HNRNPH3	Q3YUZ4	FBL	Q04BY4	HNRNPA3	P49846	EWSR1	Q3M6H7	PFN1	O75223	KNTC1	C0MEB8	HIST2H3A	Q71DI3
POP4	Q6FZE7	HNRNPK	B4S6N3	IGF2BP3	P52744	YBX1	Q2IXR5	ATXN2L	P84267	GGCT	P63244	COASY	C1CPN9	RBM28	Q9NW13
RPP25	C5A0M2	DDX5	Q6LXF3	SBDS	Q57NB9	DDX3X	Q2GN26	ADAR	P67268	IDH2	P07339	SETD2	D3J162	TRMT1L	Q7Z2T5
NEPRO	Q8ZLT2	SRSF3	A0RMR3	HNRNPA1	B5L3X1	nsp1	Q9BRG2	TRIM28	P69334	NPC1	O15118	RPAP3	D5KXH6	DHX8	Q14562
PCBP2	P31032	GPI	C3NCS3	NPM1	A1WAT8	PABPC1	Q97A95	PA2G4	Q9ZW13	HNRNPU	Q00839	OLA1	E9Q7X7	PEG10	Q86TG7
SSB	Q2LQ62	MAP4	O08692	RBM27	Q8ZAG3	IGF2BP2	Q8QZY9	HNRNPUL2	Q49LS4	HNRNPA1	P09651	ENPP4	G5EBY8	GJB7	Q6PEY0
RPP30	A5CVZ0	USO1	B4T5E0	IGF2BP2	Q8QZY9	FXR1	A5GFT6	EIF4G1	C3K1K7	ITGB7	P26010	PDLI1	O00151	RPS15	P62841
NPM1	A1WAT8	CCT2	Q64YH3	U2AF2	O74319	HNRNPAB	Q1CRK7	EEF2	Q28EX9	HNRNPAB	Q99729	PSD12	O00232	PPP1R3A	Q16821
NCL	B1I1J8	RAB10	A8A2Q8	WDR33	A6TM77	PABPC4	Q00963	CCT2	Q64YH3	POLDIP2	Q9Y2S7	TXND9	O14530	U2AF1	P0DN76
POP7	Q1CLR4	RBMX	P75363	CSTF2	Q9P1P5	RPL17	P46813	XRCC5	Q932I8	HNRNPDL	O14979	HNRDL	O14979	EIF4G2	P78344
LARP4	Q9KWL3	YBX1	Q2IXR5	IGF2BP3	P52744	RPL18A	Q9T1S8	PPIA	Q7Z9I4	LSG1	Q9H089	NUPL2	O15504	RPF2	Q9H7B2
STIP1	P9WLT0	IGF2BP1	Q7CG77	CPSF2	Q8CS46	IGF2BP3	P52744	SRSF3	A0RMR3	SRSF2	Q01130	HLTF	O22834	EEF1D	P29692-3
PRSS1	Q9NUR3	HNRNPR	Q8D2P5	U2AF2	O74319	RPS11	A3M5C1	DHX9	P40890	HNRNPH1	P31943	MAFIP	O31485	SNRPG	P62308
PABPC4	Q00963	DHX9	P40890	NPM1	A1WAT8	SERBP1	A1ASL7	RBMX	P75363	ALYREF	Q86V81	RFC1	O31899	CSTF2T	Q9H0L4
YTHDF2	C5BTY4	SRSF1	Q63ZZ0	HNRNPF	P43582	EIF4B	P48670	SRSF1	Q63ZZ0	ELAVL1	Q15717	AT8B1	O43520	MRPL37	Q9BZE1
PABPC1	Q97A95	EIF4A1	B4TGM7	CPSF7	Q8R4S2	ELAVL1	Q5N119	HNRNPR	Q8D2P5	NCL	P19338	TRPM6	O43680	EBNA1BP2	Q99848
EIF4B	P48670	PSMB5	B3QV75	HNRNPU	B1B1A0	RPS3A	Q06107	IGF2BP1	Q7CG77	HNRNPD	Q14103	BRAP	O51502	SON	P18583-2
IVD	Q40424	PSMB5	B3QV75	TARDBP	Q2QD30	RBM3	Q4ULJ9	HSP90AB1	Q7VRG7	DHCR24	Q15392	CRBL2	O60519	TNPO2	O14787-2
A1CF	Q9JIQ8	DDX3X	Q2GN26	U2AF2	O74319	NPM1	A1WAT8	YBX1	Q2IXR5	EEF1A1	P68104	IF2P	O60841	NOP16	Q9Y3C1
RBMS2	Q9HEC9	PCBP2	P31032	TROVE2	P10155	RPL24	Q58578	HNRNPL	Q99WM3	PRDX1	Q06830	ABCE1	O65780	FCF1	Q9Y324
DDX39A	Q06847	EIF4B	P48670	HNRNPA1	B5L3X1	MRPL13	B3Q8A7	IGF2BP3	P52744	HINT2	Q9BX68	MFA3L	O75121	C7orf50	Q9BRJ6
RPS2	O28556	STRAP	Q9HN70	NOP56	P36983	MRPL2	Q6HEN9	PABPC1	Q97A95	RPL22	P35268	LIPA3	O75145	RPS27L	Q71UM5
RAB6D	P36315	FXR1	A5GFT6	HNRNPUL1	C6DG84	MRPL11	Q3ATT3	CCAR2	P0DL29	DDX39B	Q13838	DPOLQ	O75417	SRRM1	Q8IYB3-2
RBBP6	P58570	TARDBP	Q2QD30	CAPRIN1	Q8LR86	MRPL44	B7VIH6	PRKDC	P0AD08	HNRNPL	P14866	U520	O75643	AHNAK2	Q8IVF2-3
RAB6A	B5YEP5	C1QBP	Q39CU7	GNL3	A6VXY8	RPL35	B8PD44	FUS	A8LMA3	SERPINB4	P48594	BODG	O75936	L1RE1	Q9UN81
SCFD1	B4RQE0	FUS	A8LMA3	RBM27	Q8ZAG3	MRPL27	Q5E2U7	HNRNPH2	A7MQI7	SHMT2	P34897	CHD1L	O80803	DDX5	P17844
H1F0	P07305	IGF2BP3	P52744	SAFB2	A5GKM1	RPL3	Q5JIM2	IGF2BP2	Q8QZY9	EBP	Q15125	AT10B	O94823	HNRNPLL	Q8WVV9-5
FLNB	Q7A884	MSI1	Q57SG0	RBM22	Q3Z6G4	RPL21	Q7U3A4	RBM14	Q6I511	PLGRKT	Q9HBL7	M4K4	O95819	MDH2	P40926-2
BLMH	P58174	PURA	Q5UPL4	FUS	A8LMA3	MRPS18A	O60161	ILF2	Q6G6F1	AK3	Q9UIJ7	PROS	P07225	LAS1L	Q9Y4W2-3
EIF3E	Q8P1B6	DAZAP1	P0DM68			DHX30	Q2VYV2	HNRNPH1	C5A0T1	HSPA8	P11142	SNF8	P07777	RPS7	P62081
SBSN	Q9ABK1	IGF2BP2	Q8QZY9			RPL31	O74415	PABPC4	Q00963	IGHG1	P01857	ODPA	P08559	HNRNPA3	P51991
RPS14	Q75A56	TRA2B	B7ISU3			MRPL43	B5YQA3	PCBP1	B5ZV69	NCCRP1	Q6ZVX7	PRAP1	P09695	RBM45	Q8IUH3-3
RPL15	Q501W4	RBM14	Q6I511			MRPL28	A8YWE1	XRCC6	Q3Z8V6	FADS2	O95864	ILK	P0A3W4	RPL24	P83731
RPS10	O13956	SSB	Q2LQ62			RBMS1	Q9BCZ4	ALDOA	Q48JG9	CSTA	P01040	ABCA4	P0A866	EBP	Q15125
SRRT	B0BRN3	TRA2A	Q5PGF4			RPL28	P9WJ81	ELAVL1	Q5N119	TADA2B	Q86TJ2	MS3L2	P0C860	SUB1	P53999
HNRNPA1	B5L3X1	LIN28B	Q4KKK4			RPL29	C5BRB6	HNRNPF	P43582	ACO2	Q99798	DDX24	P0C9B0	NONO	Q15233
STRAP	Q9HN70	RBM4B	Q03L92			RPL5	A4QCC1	UBAP2L	P14949	PMPCB	O75439	CGNL1	P0CA84	HIST1H2BL	Q99880
LIN28B	Q4KKK4	L1RE1	A0JPB1			MRPS7	Q1AE95	FLNA	A7MJ59	ALDH18A1	P54886	PAB4L	P0CB38	CCDC124	Q96CT7
IGF2BP2	Q8QZY9	RBM4B	Q03L92			MRPL37	Q4QJT7	LDHB	B9WD30	HSPE1	P61604	HAND2	P0CK20	RBM33	Q96EV2
C19orf66	Q9NUL5	SARNP	Q67TD0			LRRC47	Q56839	PARP1	Q67VL7	ACTB	P60709	C1TC	P11586	LGALS4	P56470
HIST1H1B	P16401	ZCCHC3	Q3JZN3			DAZAP1	P0DM68	PRRC2A	A7TS55	TUFM	P49411	SMC4	P12541	FUBP1	Q96AE4
TTN	Q55385	PELO	Q1JKK1			SAFB2	A5GKM1	HNRNPDL	Q80YV3	UBC	P0CG48	PECA1	P16284	LSM4	Q9Y4Z0
ANXA1	F5CEP0	RBMS1	Q9BCZ4			RPS17	Q9H0C3	PGK1	Q2SRP7	GSTP1	P09211	AT2B1	P20020	CAST	P20810-3
PNN	B0ZTE1	ILF2	Q6G6F1			MRPS5	B2SNY1	RPS19	Q1JIT0	PABPC1	P11940	DPP10	P26658	MRPS7	Q9Y2R9
RPL6	C0RFZ4	HNRNPA0	Q6PBS6			ILF2	Q6G6F1	MTHFD1	Q3Z4L2	DDX39A	O00148	2AAB	P30154	UTP11L	Q9Y3A2
RSRC2	Q65675	HNRNPF	P43582			THRAP3	Q39T29	ZNF326	O30308	RAB6B	Q9NRW1	TICRR	P34179	EIF3L	Q9Y262-2
SON	P75184	HNRNPUL1	C6DG84			RPUSD3	O67264	HNRNPU	B1B1A0	RPL30	P62888	HS71L	P34931	FUS	P35637-2
CFL1	P47285	HNRNPA1	B5L3X1			RPL30	Q28362	HSPA4	Q5UR86	TUBA1B	P68363	NOLC1	P37305	NHP2	Q9NX24
ACIN1	B2G4Y5	HNRNPD	P67375			RPL26	Q7A087	FLNB	Q7A884	SSBP1	Q04837	PDS5A	P38721	BOP1	Q14137-2
CNTNAP4	P59523	HNRNPH1	C5A0T1			PSPC1	Q9FJ79	PARK7	Q8IL52	RPLP2	P05387	FKBP4	P39310	RRP8	O43159
ANP32A	C4ZQC6	HNRNPDL	Q80YV3			FAM98A	A0A0H3M3S8	NUDT21	Q5HFV0	RPL27	P61353	PK3CB	P42338	HNRNPL	P14866
MUCL1	A6TL09	HNRNPAB	Q1CRK7			RBM47	Q888Q5	SAFB	Q8IVT2	SELENBP1	Q13228	CKAP2	P43913	RBM12	Q9NTZ6
TRIM56	P82248	PCBP1	B5ZV69			EIF3C	A6QNZ8	POLDIP3	Q8XCV3	RPS16	P62249	KI67	P46013	TRA2A	Q13595-4
DDX21	Q9Z7W1	HNRNPU	B1B1A0			PCBP1	B5ZV69	KPNA2	P83233	LAP3	P28838	RAGP1	P46060	HNRNPAB	Q99729-3
ACACA	C5G729	HNRNPL	Q99WM3			RPS14	Q75A56	LARP4B	Q7MZ81	SRSF9	Q13242	FAT4	P46117	ZC3H7A	Q8IWR0
EIF5A	P14164	ELAVL1	Q5N119			RPS4X	P67484	ST13	Q55GD5	IGKV1-33	P01594	PHF2	P46220	DUSP11	O75319
RPL13	Q92F36	DDX39B	Q30KN3			RPS5	B1AIQ8	HNRNPD	P67375	TUBA1C	Q9BQE3	GTSE1	P47256	HNRNPA1L2	Q32P51
THNSL1	P98138	DDX6	B5BBQ8			DDX3Y	Q29S22	DAZAP1	P0DM68	RPSA	P08865	DCP1B	P47526	PEBP1	P30086
EIF3H	Q8PB24	DDX39A	Q06847			RPS2	O28556	FAM98A	A0A0H3M3S8	LRRC15	Q8TF66	PA24A	P47712	SERPINB12	Q96P63
PRPF40A	Q3Z4F0	DDX19A	P96502			RPS6	Q976M1	CBR1	O42131	RPL14	P50914	AL1A3	P47895	APOBEC3F	Q8IUX4
ARP2	Q9UKU9	RUVBL1	A7Z734			FXR2	A7MGP3	RPS3A	Q06107	ACOT2	P49753	ITIH5	P53103	RPL35	P42766
EIF1AY	Q929W8	SRSF2	Q74NC6			RPL14	P29953	HNRNPUL1	C6DG84	RPL18A	Q02543	ARP19	P56211	NCOA5	Q9HCD5
RPS4X	P67484	SRSF6	Q4L3I7			ATXN2	P84970	TAGLN2	B5L5Q6	RPS14	P62263	KCNKA	P57789	HNRNPH1	P31943
AFG3L2	Q9C2N1	SRSF7	P17312			HNRNPL	Q99WM3	PCBP2	P31032	ACAA2	P42765	CDK14	P59457	PTCD1	O75127
HIST1H1C	P16403	SRSF9	C4ZXK8			SQSTM1	C5CXZ7	SRSF7	P17312	SURF4	O15260	ZHX3	P59948	SAFB2	Q14151
RPS26	Q6LN21	SRSF10	Q5WSJ0			PURA	Q5UPL4	RANGAP1	Q008X4	LMNA	P02545	RBM43	P61699	DDX56	Q9NY93-2
S100A9	P43999	SUGP2	Q1GHJ4			HNRNPD	P67375	SNRPD2	Q8FYU9	PEBP1	P30086	RL7A	P62424	GAR1	Q9NY12-2
CDSN	Q7DFV4	U2AF1	Q12HM8			SHFL	Q9NUL5	RBM4	B5ZMI0	PYCR1	P32322	DTX3L	P64974	PUM2	Q8TB72-3
CSTA	Q7V349	SNRPA	Q1QV19			RALY	A1K922	RAN	Q10247	RPS6	P62753	PIM1	P67183	TARDBP	Q13148
GATM	Q2JWE3	SNRNP70	Q89AD6			SND1	Q2Y5S3	RRBP1	O35426	TUBB6	Q9BUF5	HABP4	P68748	RPS16	P62249
GALNT1	Q9ZE04	SNRPD2	Q8FYU9			FUBP3 I	Q96I24	CAPRIN1	Q8LR86	PSPC1	Q8WXF1	USP9Y	P71366	RPL17	P18621
HNRNPAB	Q1CRK7	SNRPD3	B0VSC2			NONO	O54950	DDX3Y	Q29S22	SARDH	Q9UL12	P2RX3	P9WEY6	UNK	Q9C0B0
JUP	Q4R707	PABPN1	B1IN35			RBM3	Q4ULJ9	EIF3E	Q8P1B6	TRA2A	Q13595	MACF1	P9WJI3	EIF3G	O75821
SERPINB12	Q2SYE0	PABPC1	Q97A95			CELF1	G4V4T5	STRAP	Q9HN70	PKM	P14618	STIP1	P9WLT0	GNL3L	Q9NVN8
RPS11	A3M5C1	PABPC4	Q00963			MATR3	O42207	RPS16	P34494	ACOT1	Q86TX2	VIGLN	Q00341	RPS18	P62269
RBM47	Q888Q5	RPS2	O28556			MOV10	P24652	SARNP	Q67TD0	EIF4A3	P38919	WDR90	Q088H8	FAM103A1	Q9BTL3
ATP1A1	P17820	RPS3A	Q06107			PTBP3	Q846V6	PURA	Q5UPL4	SERPINA12	Q8IW75	TGS1	Q09474	DKC1	O60832
STOM	B9ITZ8	RPS4X	P67484			PABPC1	Q97A95	PDLIM1	Q6VEQ5	TUBB2A	Q13885	CHD2	Q09742	PPAN	Q9NQ55-2
EIF3I	B5FGF5	RPS12	P24124			HNRNPAB	Q1CRK7	FASN	Q820C9	DSG4	Q86SJ6	ALPK2	Q0DAJ3	CPEB4	Q17RY0-2
GPATCH8	Q2NUV7	RPS14	Q75A56			ELAVL1	Q5N119	RPS20	Q1C912	IGF2BP3	O00425	TNIK	Q0P3P6	RBM39	Q14498-2
YWHAB	C1CDW2	RPS17	Q9H0C3			EIF4H	P44483	ZFR	Q63EC7	TM9SF2	Q99805	PDZD7	Q0RNU9	MRPS31	Q92665
MSI2	O00089	RPS26	Q6LN21			SERBP1	A1ASL7	USP10	A4XKU9	COL3A1	P02461	STMN1	Q0SAH0	SPATS2	Q86XZ4
SERBP1	A1ASL7	RPS26	Q6LN21			RPS11	A3M5C1	STIP1	P9WLT0	COL1A1	P02452	SRBP2	Q12772	RBM12B	Q8IXT5
HNRNPA0	Q6PBS6	RPS26	Q6LN21			FAM120A	Q9ZDD6	DDX6	B5BBQ8	PRSS1	P07477	ZMYM3	Q12L31	ZNF622	Q969S3
CCT3	Q06922	RPS27A	Q3U4G3			PABPC4	Q00963	RPL12	C5B7T3	PRDX3	P30048	SRC8	Q14247	PUM2	Q8TB72
MMAB	A0A482ARC8	RACK1	Q47YC9			CSDE1	A5VLG9	CRKL	O34679	CS	O75390	HS902	Q14568	EIF3C	Q99613-2
SACM1L	Q6D4G8	RPL8	F1QQA8			CNBP	P47322	MRPL22	P75112	PC	P11498	ZN273	Q14593	FASTKD2	Q9NYY8
RPL21	Q7U3A4	RPL13	Q92F36			ZC3HAV1	Q9P0T7	CCT8	P0DJ97	H4C1	P62805	T132B	Q14DG7	ANXA2	P07355
HIST1H1D	P16402	RPL15	Q501W4			IGF2BP3	P52744	NTPCR	B1IUA6	NIPSNAP1	Q9BPW8	TRIPB	Q15643	PNN	Q9H307-2
FABP5	P14814	RPL24	Q58578			G3BP2	B4TCD8	BUB3	Q8E5W1	LYZ	P61626	H31T	Q16695	YLPM1	P49750
RPS12	P24124	EIF2S1	Q6AH61			EIF4B	P48670	SERBP1	A1ASL7	RNH1	P13489	BLM	Q1C238	ACTA1	P68133
RPS5	B1AIQ8	EIF2S3	Q5LCA6			EIF3D	P0A4R7	RPS10P5	B6J6X5	TGM1	P22735	BCAM	Q1CN43	KRT18	P05783
HIST2H2BF	Q5QNW6	EIF3B	C0H3S3			RPL18A	Q9T1S8	RACK1	Q47YC9	JUP	P14923	DNMT1	Q1G9V2	UTP3	Q9NQZ2
RPL3	Q5JIM2	EIF3F	A2RD86			RPL24	Q58578	NCL	B1I1J8	DCD	P81605	MBD4	Q1R699	CPSF7	Q8N684-2
MCM3	O75346	EIF3I	B5FGF5			RPS9	A8ZZ70			MDH2	P40926	LIN41	Q2Q1W2	HELZ	P42694
APOE	Q20ZD1	EIF4A3	B0BC90			G3BP1	Q06443			SERPINB12	Q96P63	STRBP	Q2SSZ1	GIGYF2	Q6Y7W6-4
XRCC6	Q3Z8V6	EEF1A1	Q7VE59			NPM1	A1WAT8			PRSS3	P35030	TAAR2	Q2YLT1	HSP90AB2P	Q58FF8
ACSS3	A1B3J6	ETF1	O34496			IGF2BP2	Q8QZY9			ANXA2	P07355	TEX10	Q31IV7	TNRC6B	Q9UPQ9-1
MIPEP	Q88ZZ2	HAT1	Q83YR8			YBX1	Q2IXR5			S100A9	P06702	CCNK	Q32LB3	HNRNPR	O43390
EIF3G	Q9DCH6	NCL	B1I1J8			RPL17	P46813			H3-2	Q5TEC6	CR021	Q32NC0	GRSF1	Q12849
EIF3C	A6QNZ8	LSG1	P83578			YBX3	P0A2J9			ATP5F1B	P06576	VPS52	Q3JU20	EIF3D	O15371-3
COX5A	Q1AWM0	ZNF326	O30308			PARP12	Q95T10			TMEM33	P57088	FMNL2	Q47Y78	HIST1H2AJ	Q99878
RPL28	P9WJ81	PRPF19	Q1QZE1			RPS3A	Q06107			DSC1	Q08554	TPR	Q4QNY8	EZR	P15311
EEF1A1	Q7VE59	NCOA5	Q2JXL2			DAZAP1	P0DM68			DSG1	Q02413	CFDP1	Q52KG4	DDX1	Q92499-3
TLN1	Q48PK0	POLDIP3	Q8XCV3			MRPL2	Q6HEN9			IGHA1	P01876	NOP16	Q57K55	EEF1G	P26641
RPL8	F1QQA8	ZNF638	Q6UDH9			KHDRBS1	O67685			PIP	P12273	DOCK3	Q5GXL3	SYNCRIP	O60506-3
SRRM2	Q2QLH9	PRMT1	P75380			ILF3	O29486					ZN506	Q5JVG8	RPL34	P49207
KPRP	B2T2A3	RAN	Q10247			FAM98A	A0A0H3M3S8					CA141	Q5JVX7	YTHDC2	Q9H6S0
ACACB	Q2YMQ2	RANBP1	Q9D2X5			MRPL28	A8YWE1					ABCF2	Q5KUD0	ADAR	P55265-5
SSR4	P85079	CCAR2	P0DL29			HNRNPM	P67911					TAGAP	Q5LX84	POLR2B	P30876
SARDH	A8AXS8	FEN1	P53507			MRPL13	B3Q8A7					SPXN3	Q5MJ09	CSDE1	O75534
RPL18A	Q9T1S8	APEX1	Q04602			EWSR1	Q3M6H7					VPS35	Q5PQK8	CASC3	O15234
AARS2	Q59070	ACAT2	C0QY54			PSPC1	Q9FJ79					DDX59	Q5R041	MBNL2	Q5VZF2-3
SCNN1D	Q73E17	AHCY	A9BHQ2			MRPL37	Q4QJT7					RHG21	Q5T5U3	MPHOSPH10	O00566
IDH1	Q63GF1	CKB	P30064			RPL26	Q7A087					SPD2A	Q5TCZ1	IGF2BP1	Q9NZI8
GLS	B5VM59	IDH1	Q63GF1			MRPS18A	O60161					RAIN	Q5U651	UTP20	O75691
FLNA	A7MJ59	PGD	Q1RIC6			MRPL27	Q5E2U7					PIGG	Q5WG05	ABCF2	Q9UG63
ACTA1	Q00133	PYCR2	Q7VB00			THRAP3	Q39T29					CCR7	Q5ZKP4	MRPS23	Q9Y3D9
LASP1	A2RLI8	ACLY	Q06204			ILF2	Q6G6F1					AFF1	Q63EI7	SRSF9	Q13242
CALML5	O64202	ALDH1A1	C3LC26			RPS17	Q9H0C3					DOCK2	Q63HH5	HSPA1B	P0DMV9
TAGLN2	B5L5Q6	DCXR	Q9RHV8			RPL3	Q5JIM2					NASP	Q64511	RPLP0	P05388-2
PDHX	Q5SGX1	GSR	Q2EF73			RPL29	C5BRB6					SLIP	Q68CJ6	U2AF2	P26368-2
AK4	B7L996	MAT2A	Q49411			MRPS5	B2SNY1					DBX2	Q6G8A1	SPATS2L	Q9NUQ6
PRDX3	Q11QA3	PPA1	A6UC29			RPL35	B8PD44					MAGI3	Q6GKS7	IMP4	Q96G21
ETHE1	Q8MN49	TKT	P25481			SAFB2	A5GKM1					RGPD2	Q6GPL4	EIF4A2	Q14240
EIF2S2	B1P1E9	YWHAB	C1CDW2			MRPL43	B5YQA3					GRAM4	Q6IC98	MRPS5	P82675
TRAP1	A9NEE3	ADSL	Q88YX9			RPL31	O74415					SCMC1	Q6NUK1	R3HDM2	Q9Y2K5
RPL36AL	Q6BVE0	ATIC	P33085			PPP1CB	P16756					PRP8	Q6P2Q9	BICC1	Q9H694
DHX15	B2J3P0	FASN	Q820C9			RPL21	Q7U3A4					KLH35	Q6PF15	HNRNPA1	P09651
AGO1	Q9JIE6	GSTP1	Q8UFL3			RPL30	Q28362					SCND3	Q6R2W3	TRMT10C	Q7L0Y3
MPST	Q4WI16	MOCOS	P0DSR5			LRRC47	Q56839					BTBD7	Q6SW03	SRRT	Q9BXP5-4
VWA8	C1A163	PRDX6	A1RX20			RPL5	A4QCC1					ANR12	Q6UB98	RPSA	P08865
MCCC2	C6BXJ6	YWHAB	C1CDW2			MRPS7	Q1AE95					FA83H	Q6ZRV2	EIF2S1	P05198
PGK1	Q2SRP7	ADSL	Q88YX9			DHX30	Q2VYV2					K0408	Q6ZU52	SAP18	O00422
SSBP1	Q3YED8	ATIC	P33085			RPL28	P9WJ81					TBA1A	Q71U36	MRPL13	Q9BYD1
PEBP1	A6VJS4	FASN	Q820C9			MRPL44	B7VIH6					MIRH1	Q75NE6	TRIM56	Q9BRZ2
TGM3	Q8DU62	GSTP1	Q8UFL3			RPUSD3	O67264					STMN2	Q7LZS8	C17orf85	Q53F19
LRPPRC	Q58903	MOCOS	P0DSR5			MRPL11	Q3ATT3					NACAD	Q7M713	ANKRD17	O75179-6
DLAT	Q65477	PRDX6	A1RX20			HNRNPL	Q99WM3					MERTK	Q7NEP3	ZNFX1	Q9P2E3
PPA2	Q5HF39	YWHAB	C1CDW2			HDLBP	P59224					LAMP2	Q7SY78	BCLAF1	Q9NYF8-3
BPHL	P67551	ADSL	Q88YX9			SFPQ	Q9Y3S1					CF201	Q7Z4U5	TRMT112	Q9UI30-2
ALMS1	O45380	ATIC	P33085			RBM47	Q888Q5					RGPD4	Q7Z6I5	SNRNP70	P08621-2
ACTB	Q71WH8	FASN	Q820C9			HNRNPD	P67375					ASB3	Q84WT8	STAU1	O95793-2
EGFR	Q7XFE1	GSTP1	Q8UFL3			HNRNPA3	P49846					CCD25	Q86WR0	RTCB	Q9Y3I0
SEC23A	F4HR03	MOCOS	P0DSR5			PURA	Q5UPL4					RASL3	Q86YV0	RPS15A	P62244
		PRDX6	A1RX20			LARP1	Q5P5L5					KDM7A	Q87LM3	LSM14A	Q8ND56-3
		YWHAB	C1CDW2			TIAL1	A6LMW2					EHMT1	Q8CPB7	FXR1	P51114
		ADH5	Q46916			ATXN2L	P84267					SNTB2	Q8H3A7	TRA2B	P62995-3
		ATIC	P33085			EIF4G1	C3K1K7					GRP3	Q8IV61	CEBPZ	Q03701
		FASN	Q820C9			PCBP1	B5ZV69					AHNK2	Q8IVF2	POLRMT	O00411
		GSTP1	Q8UFL3			HNRNPH3	Q3YUZ4					LOXH1	Q8IVV2	FMR1	Q06787-8
		MOCOS	P0DSR5			RPL14	P29953					H6ST3	Q8IZP7	ACIN1	Q9UKV3-5
		PRDX6	A1RX20			TRIM25	P68584					FGD6	Q8MR62	NSA2	O95478
		YWHAB	C1CDW2			EIF3C	A6QNZ8					CJ111	Q8N326	PES1	O00541
		ADH5	Q46916			FMR1	Q87UN0					ZN680	Q8NEM1	RBMX	P38159
		C11orf54	B3PJS2			SQSTM1	C5CXZ7					ZN397	Q8NF99	WIBG	Q9BRP8-2
		GFPT1	P0DJE8			RPS14	Q75A56					O10AG	Q8NH19	PURB	Q96QR8
		HMGCS1	Q8L615			EIF3A	Q5ZJX7					GBA2	Q8NYZ3	LSM14B	Q9BX40
		NME2	Q00238			PUM1	Q1MFL8					ASPN	Q8P2T7	EIF4E	P06730
		PSAT1	A2SDJ0			RPS4X	P67484					MIPT3	Q8TDR0	EIF4B	P23588
		YWHAQ	A6ZU08			ATXN2	P84970					GLYL2	Q8WU03	MRPL23	Q16540
		CAND1	Q9VQ93			FXR2	A7MGP3					NU133	Q8WUM0	KRTAP13-1	Q8IUC0
		ZC3H15	Q9E6L9			RPS3	Q0B3W2					MAP1B	Q8XCV0	RC3H1	Q5TC82-2
		PSMD5	Q577J4			RPS6	Q976M1					TBR1	Q914H6	ZC3H8	Q8N5P1
		USP10	A4XKU9			DDX3X	Q2GN26					ZN592	Q92610	PATL1	Q86TB9-4
		CNDP2	O13520			MAP4	O08692					GSLG1	Q92896	MRPL3	P09001
		ST13	Q55GD5			PUM2	Q9UTB6					SC5A5	Q92911	PPIB	P23284
		HSPA4	Q5UR86			UBAP2L	P14949					ARHG2	Q92974	OTUD4	Q01804
		HSPB1	Q0I2U5			RPS5	B1AIQ8					K1143	Q96AT1	HSPA6	P17066
		DNAJB1	Q9HHU0			RPS2	O28556					WDR67	Q96DN5	FAM50A	Q14320
		CAPZB	P9WNT0									UIF	Q96QD9	EIF4G1	Q04637-5
		CAPZA1	Q9VSB9									ZN347	Q96SE7	IGF2BP3	O00425
		ACTN4	A6WVR3									MAST1	Q971D5	KHSRP	Q92945
		SEPTIN2	Q250Q8									RGPD5	Q99666	PFN1	P07737
		SEPTIN7	A1U127									SMU1	Q99J36	AHNAK	Q09666
		CORO1B	B1LMP7									CG025	Q9BPX7	RPS5	P46782
		CLTC	B7H2A9									TBA1C	Q9BQE3	NOL9	Q5SY16
		CFL1	P47285									MBB1A	Q9BQG0	R3HDM1	Q15032
		CNN3	P76389									GPTC1	Q9BRR8	MEX3D	Q86XN8
		EZR	P0C5L7									PAPP2	Q9BXP8	ZC3H7B	Q9UGR2-2
		TBCB	O34725									PDIP3	Q9BY77	DDX42	Q86XP3-2
		MAPRE1	Q9CNT1									SHAN3	Q9BYB0	HNRNPDL	O14979
		TUBB6	A6H244									ADT4	Q9H0C2	EXOSC2	Q13868-3
		NUDC	Q8K4K7									QRIC2	Q9H0J4	SNW1	Q13573
		SLC9A3R1	Q896K3									SLIK2	Q9H156	RRP1	P56182
		RAB1B	P0CU07									RBGPR	Q9H2M9	RBM47	A0AV96
		RAB2A	Q29W37									SMRCD	Q9H4L7	RRP36	Q96EU6-2
		COPB2	A5G439									ANR19	Q9H560	CTTN	Q14247-3
		GDI2	A0AIA4									PKHF2	Q9H8W4	ZCCHC17	Q9NP64-2
		PDCD6IP	P43811									RGS3	Q9JMT6	RPUSD4	Q96CM3-2
		SNX5	A4QFQ3									LIMA1	Q9NJC5	RNPS1	Q15287
		AP3M1	P16599									ISK5	Q9NQ38	SARNP	P82979
		GIPC1	Q62I00									RM40	Q9NQ50	DDX3X	O00571
		SCFD1	B4RQE0									KI13B	Q9NQT8	PABPC4	Q13310-3
		BZW1	Q8ZS17									SAS10	Q9NQZ2	RBM15B	Q8NDT2
		HDGF	Q5UQ80									PCDBG	Q9NRJ7	HSPA8	P11142
		PRSS3P2	B7VMG5									TM38B	Q9NVV0	ESRP1	Q6NXG1-3
		UGDH	Q9Y2Y6									CBP	Q9NWQ8	RPS6	P62753
		SRI	Q2YUR2									SH3B4	Q9P0V3	ZC3H11A	O75152
		FABP1	P39974									DYH2	Q9P225	DSC3	Q14574-2
		ANXA5	A4VRK4									RHG23	Q9P227	DDX47	Q9H0S4-2
		ANXA4	Q5UXH1									AT10D	Q9P241	MRTO4	Q9UKD2
		CCT3	Q06922									ATS9	Q9P2N4	FAM120A	Q9NZB2
		CCT4	P64970									VGLU2	Q9P2U8	PPIA	P62937
		ARF4	Q86I89									COG4	Q9P6K5	UTP18	Q9Y5J1
		MAPK1	A4X4N4									MFAP3	Q9STR4	PDIA3	P30101
		RRBP1	O35426									PCLO	Q9T1P9	HNRNPC	P07910-2
		RRBP1	O35426									MYOZ3	Q9TT15	HNRNPDL	O14979-3
		MRM2	P0A8L9									KS6B2	Q9UBS0	MOV10	Q9HCE1
		PUS1	F1QZ15									DBF4A	Q9UBU7	PA2G4	Q9UQ80
		CSTF3	Q8K9E6									CTNA3	Q9UI47	RBM3	P98179
		CSTF2	Q9P1P5									RABX5	Q9UJ41	PPIG	Q13427-2
		CPSF7	Q8R4S2									C8AP2	Q9UKL3	PABPC1	P11940
		CNOT1	P16839									TIG3	Q9UL19	YTHDF3	Q7Z739
		PSMB7	Q73EJ5									CADH9	Q9ULB4	RPS19	P39019
		PSMD3	B3LT96									SHRM4	Q9ULL8	MRM1	Q6IN84
		PSMD6	Q605M7									MBD5	Q9VSC1	ZC3H18	Q86VM9
		PSME1	P60174									RRP44	Q9Y2L1	CIRBP	Q14011
		PSMA2	B7GFM4									KLH20	Q9Y2M5	HNRNPUL1	Q9BUJ2-2
		PSME2	A7FXK4									ZN257	Q9Y2Q1	CNOT1	A5YKK6-3
		PSMB6	P0C145									ZN711	Q9Y462	VARS	P26640
		PSMG1	A6NJL1											IGF2BP2	Q9Y6M1-1
		PSMB2	Q04F81											RBM15	Q96T37-4
		PSMC1	Q9GZ71											CHTOP	Q9Y3Y2-4
		PSMD12	Q9Y7Q3											FXR2	P51116
		PSMB1	A6TD79											RPS28	P62857
		PSMC2	Q5E971											HABP4	Q5JVS0-2
		PSMD7	B0WYR6											DDX39B	Q13838
		PSMA3	Q0VTA7											RPS11	P62280
		PSMC4	A9C1G8											API5	Q9BZZ5-2
		PSMA1	P22043											FLNA	P21333-2
		PSMD2	Q65VM9											CSTF3	Q12996
		PSMA6	Q8U271											SUPT6H	Q7KZ85
		PSMA4	Q10424											SSBP1	Q04837
		PSMB3	Q9E6R3											EIF4A1	P60842
		PSMD4	A1KMD6											SRSF1	Q07955
		PSMC3	Q9TW08											YTHDC1	Q96MU7-2
		PSMD13	Q87BK9											STAU2	Q9NUL3-6
		PSMC5	P67610											EIF4A3	P38919
		PSMC6	P85278											ESRP2	Q9H6T0-2
		PSMD14	Q8DWP7											UBAP2	Q5T6F2
		PSMA7	B5F8G3											ZFP36	P26651
														LARP1	Q6PKG0
														DDX60L	Q5H9U9-2
														MYH9	P35579
														FNDC3B	Q53EP0
														CNBP	P62633-3
														SUMO1	P63165
														SRSF7	Q16629-3
														HNRNPC	P07910
														G3BP2	Q9UN86-2
														RPS26	P62854
														TRIM25	Q14258
														HACD3	Q9P035-2
														UPF1	Q92900-2
														RPS2	P15880
														EIF3E	P60228
														SAMD9	Q5K651
														ERAL1	O75616
														C11orf68	Q9H3H3
														SPEN	Q96T58
														YTHDF2	Q9Y5A9
														RPS20	P60866
														SRSF6	Q13247-3
														MTDH	Q86UE4
														EIF4H	Q15056
														G3BP2	Q9UN86
														SRSF5	Q13243
														CPSF6	Q16630-3
														RBM8A	Q9Y5S9-2
														MEX3C	Q5U5Q3
														SRSF2	Q01130-2
														RPS12	P25398
														R3HDM1	Q15032-2
														LASP1	Q14847
														DHX30	Q7L2E3-3
														SERBP1	Q8NC51
														SQSTM1	Q13501-2
														GTPBP1	O00178
														ARF5	P84085
														DRG1	Q9Y295
														RPS14	P62263
														RPS10	P46783
														RBM7	Q9Y580
														HDLBP	Q00341
														THRAP3	Q9Y2W1
														BCLAF1	Q9NYF8-2
														NXF1	Q9UBU9
														EEF1D	P29692-3
														PRDX1	Q06830
														USP10	Q14694
														RPS3	P23396
														SND1	Q7KZF4
														ZFP36L2	P47974
														CUL9	Q8IWT3-3
														GEMIN5	Q8TEQ6

## Sheet: virus_overlap
SARS_COV2	Dengue virus (DENV)	Influenza A virus	ZIKV		Virus Name	Overlap	Host Proteins
RAB7A	CSDE1	ZNF638	PRKDC		DENV IAV SARS2 ZIKV	275	A1CF
PUM1	HNRH1	ZNF609	HDLBP				ABCE1
LARP1	SRSF7	ZNF598	SNRNP200				ACAT2
SYNCRIP	ROA1	ZNF217	SUGP2				ACIN1
YBX3	HNRPM	ZFR	ATXN2L				ACLY
RTCB	SRSF3	ZDHHC5	vigilin				ADAR
SND1	DAZP1	ZC3HAV1	RRBP1				AHCY
UPF1	RFIP1	ZC3H11A	XRCC6				AHNAK
EIF4H	RENT1	YLPM1	UPF1				ALYREF
MOV10	MOV10	XRCC6	TRIM71				ANXA4
CSDE1	NPM	WNK1	EIF4G1				API5
PPP1CC	EIF3J	WDR75	FXR1				ATIC
HDLBP	SRSF1	WDR62	ILF3				ATXN2
PPP1CB	G3BP2	WDR36	PRPF8				ATXN2L
RPS3	ATX2	WDR33	SYNCRIP				BCLAF1
FUBP3	HBA	WDHD1	PARP1				CAND1
CNBP	DAP1	WASHC2C	CCAR2				CAPRIN1
PTBP3	PA21B	WASHC2A	MOV10				CCAR2
G3BP2	MT1E	VCP	PRRC2C				CELF1
XRCC5	H10	VCL	ADAR				CHTOP
USO1	MANF	USP9X	HNRNPL				CNOT1
DDX1	YBOX1	USP8	IGF2BP1				COPB2
PPIA	NUCL	USP7	SF3B1				CPSF2
HNRNPA3	EIF4B	USP10	DHX15				CPSF6
ATXN2L	EDF1	UPF1	PTBP1				CPSF7
ADAR	HNRPC	UGGT1	IGF2BP2				CSDE1
EEF2	TMA7	UBR5	RPN1				CSTF3
EIF4G1	RBM3	UBR4	HNRNPUL2				CTTN
HNRNPA2B1	ROA2	UBA2	IGF2BP3				DAZAP1
YBX1	PABP1	UBA1	FUBP3				DDX1
IGF2BP1	FUBP2	TUFM	MATR3				DDX17
PFN1	ACTS	TUBB	SAFB				DDX19A
ACTR2	CNBP	TTF2	SF3B3				DDX21
DDX3X	PAIRB	TRIM28	EIF3A				DDX39B
CAPRIN1	RL29	TRAM1	SND1				DDX3X
LSM14A	SSBP	TOP3B	DHX9				DDX42
POP1	TIAR	TOP3A	KHDRBS1				DDX5
POP4	K2C8	TOP2B	FUS				DDX6
RPP25	HNRPQ	TOP2A	ZNF638				DHCR24
NEPRO	RL8	TNS3	EEF1A1				DHCR7
PCBP2	LPPRC	TNRC6B	DDX5				DHX15
SSB	FUBP3	TNRC6A	PABPC1				DHX9
RPP30	RL5	TNKS1BP1	PRRC2A				DRG1
NPM1	RS19	TMEM205	NONO				EEF1A1
NCL	PDIA3	TM9SF4	VARS				EEF1D
POP7	K22E	TLN1	NUFIP2				EEF1G
LARP4	RRBP1	TJP1	DDX6				EEF2
STIP1	H14	TGFBI	FMR1				EIF2S1
PRSS1	HNRPU	TFRC	EFTUD2				EIF3A
PABPC4	RS6	TECR	YLPM1				EIF3B
YTHDF2	LN28B	TCOF1	HNRNPM				EIF3C
PABPC1	RS27A	TBL3	DDX1				EIF3D
EIF4B	GRSF1	TARS	GCN1				EIF3F
IVD	RS30	SYTL2	HNRNPUL1				EIF3G
A1CF	RL38	SVIL	PABPC4				EIF3L
RBMS2	LARP1	SURF4	RALY				EIF4A1
DDX39A	RL7A	SUPT6H	CSDE1				EIF4A3
RPS2	ROA0	SUPT16H	KTN1				EIF4B
RAB6D	MEPCE	STT3B	XRCC5				EIF4G1
RBBP6	KHDR1	STAU1	UBAP2L				EIF4H
RAB6A	SYIM	STAT3	CKAP4				EIF5A
SCFD1	PRDX4	SPTBN1	SRRT				ELAVL1
H1F0	RS2	SOAT1	FAM120A				ETF1
FLNB	RL26	SNRNP200	RTCB				EWSR1
BLMH	WFS1	SND1	A1CF				EZR
EIF3E	MTP	SMCHD1	SPATS2L				FAM120A
SBSN	ALBU	SMC4	G3BP1				FAM98A
RPS14	LAT1	SMC2	DYNC1H1				FEN1
RPL15	RL17	SLC3A2	RBM14				FLNA
RPS10	FLNA	SLC38A10	NCL				FMR1
SRRT	EF1A1 (+1)	SLC35B2	YBX1				FUBP1
HNRNPA1	AL1A1	SLC25A6	HNRNPK				FUBP3
STRAP	PYC	SLC25A3	ZNF326				FUS
LIN28B	K1C9	SLC16A3	ILF2				FXR1
IGF2BP2	AT131	SIPA1L3	FUBP1				FXR2
C19orf66	SYEP	SIN3A	ELAVL1				G3BP1
HIST1H1B	TECR	SHANK2	HNRNPDL				G3BP2
TTN	JAGN1	SH3PXD2B	TOP2A				GDI2
ANXA1	RPN1	SFPQ	HNRNPH3				GEMIN5
PNN	NQO1	SF3B3	MYH9				GIGYF2
RPL6	K2C1	SEPT9	DDX46				GPI
RSRC2	FLNC	SEPT2	PUM1				GSPT1
SON	AIFM1	SEC16A	HNRNPA2B1				GSTP1
CFL1	EIF2A	SCRIB	LIN28B				HACD3
ACIN1	VILI	SBNO1	RPS27A				HDGF
CNTNAP4	DHCR7	SAFB2	DDX17				HDLBP
ANP32A	KPYM	RRBP1	ASCC3				HELZ
MUCL1	COPA	RPRD2	BCLAF1				HMGB1
TRIM56	ERMP1	RPN2	SF3A1				HNRNPA0
DDX21	AHNK	RPL15	SRRM2				HNRNPA1
ACACA	RS8	ROCK2	SF3B2				HNRNPA2B1
EIF5A	ELOV1	RFC1	XRN2				HNRNPA3
RPL13	FLNB	RECQL	ZFR				HNRNPAB
THNSL1	NU214	RCC2	SNRNP70				HNRNPC
EIF3H	ZCCHV	RBM33	HNRNPH1				HNRNPD
PRPF40A	GANAB	RBM26	FXR2				HNRNPDL
ARP2	FAS	RBM15	THRAP3				HNRNPF
EIF1AY	AT1A1	RBM12B	RACK1				HNRNPH1
RPS4X	SRRM2	RANBP2	RPSA				HNRNPH2
AFG3L2	ODPA	RAB11FIP5	YBX3				HNRNPH3
HIST1H1C	RBP2	RAB10	DDX39B				HNRNPK
RPS26	SND1	QARS	RPL3				HNRNPL
S100A9	K1C10	Q6ZSR9	CSE1L				HNRNPM
CDSN	RL4	PTK2	EIF4B				HNRNPR
CSTA	RL18A	PRRC2C	RPS3				HNRNPU
GATM	RS3	PRRC2B	RAVER1				HNRNPUL1
GALNT1	RS11	PRRC2A	RBMX				HNRNPUL2
HNRNPAB	HNRPL	PRPF8	TNPO1				HSPA1B
JUP	RL6	PRPF3	HNRNPC				HSPA4
C7orf55-LUC7L2	EF2	PRKDC	SFPQ				IDH1
SERPINB12	RL13	PPP1R10	G3BP2				IGF2BP1
RPS11	FINC	PLRG1	CPSF1				IGF2BP2
RBM47	RL15	PLEC	STT3A				IGF2BP3
ATP1A1	FBRL	PLAA	U2AF2				ILF2
STOM	DHX9	PIGU	PCBP2				ILF3
EIF3I	AKAP1	PHLDB2	SUPT6H				KHDRBS1
GPATCH8	ATPA	PFKP	TRA2B				KHSRP
YWHAB	RS27	PFAS	ZC3HAV1				KPNA2
MSI2	ADT2	PDCD6IP	MCM3				KPNB1
SERBP1	AT2A2	PDCD11	SLTM				LARP1
HNRNPA0	RAB1A	PCBP1	XPO1				LARP4
CCT3	UBP10	PARP4	SRSF1				LARP4B
MMAB	NONO	PARP1	HNRNPR				LIN28B
SACM1L	TRAM1	PARD3	MCM7				LRRC47
RPL21	PRP8	PAICS	FNDC3B				LSM14A
HIST1H1D	RL28	PACS1	RPS9				LSM14B
FABP5	NFXL1	NUP214	PRMT1				MAP4
RPS12	ACLY	NUP205	TKT				MATR3
RPS5	DDX21	NUP188	HSPA5				MCM3
HIST2H2BF	KI67	NUP155	RPS4X				MOV10
RPL3	PRKDC	NUP153	GIGYF2				MSH6
MCM3	ZO2	NUMA1	SERBP1				MYH9
APOE	ENPL	NSF	STAU1				NCL
XRCC6	STT3B	NOLC1	RBM12				NCOA5
ACSS3	ACSL3	NOL8	SRSF6				NONO
MIPEP	MPCP	NOL10	LUC7L2				NPM1
EIF3G	MOT2	NLRP2	L1RE1				NUDT21
EIF3C	MBB1A	NFX1	KHSRP				NUFIP2
COX5A	ABCD3	NEMF	RPN2				NXF1
RPL28	SC16A	NEDD4	TRIM28				OLA1
EEF1A1	S35B2	NCOR2	SPATS2				PA2G4
TLN1	DHB4	NCOR1	RBM39				PABPC1
RPL8	RL1D1	NCOA6	MCM2				PABPC4
SRRM2	GRP75	NCL	SRSF7				PABPN1
KPRP	TCPA	NBN	EIF4A3				PARP1
ACACB	B3A2	NAV1	PRPF6				PCBP2
SSR4	ADDA	NARS	RBM12B				PDCD6IP
SARDH	EIF3B	MYOF	STT3B				PEG10
RPL18A	HACD2	MYO5A	HNRNPF				PFN1
AARS2	TRXR2	MYO1E	EDC4				PGD
SCNN1D	NNTM	MYO1C	MCM6				PNN
IDH1	UBR4	MYO1B	RBM4				POLDIP3
GLS	COPB2	MYO15B	HNRNPD				POLR2B
FLNA	PDIA1	MYLK	SRSF2				PPIA
ACTA1	TRFE	MYH9	RPS2				PPIB
LASP1	RM21	MYH14	RPS10				PPP1CA
CALML5	MOT4	MYH10	ACIN1				PRDX6
TAGLN2	EIF3I	MYADM	HNRNPA3				PRKDC
PDHX	MOT1	MVP	TPR				PRMT1
AK4	ESYT1	MTUS1	DDX3X				PRPF19
PRDX3	NDC1	MTHFD1	PRPF19				PRPF40A
ETHE1	AT2B1	MTCL1	PEG10				PRRC2A
EIF2S2	LBR	MSH6	MAP4				PSPC1
TRAP1	DYHC1	MSH3	RPS3A				PTBP1
RPL36AL	SIN3A	MPRIP	SF1				PTBP3
DHX15	SRPRB	MKI67	CNOT1				PUM1
AGO1	SAFB1	MINK1	PSPC1				PUM2
MPST	XRN2	MICAL3	DDX21				PURA
VWA8	ACSL4	MED1	HNRNPA0				PURB
MCCC2	MCM4	MDC1	ATXN2				QKI
PGK1	BUB3	MBOAT7	HNRNPA1				RAB1B
SSBP1	RCC2	MATR3	KRT6A				RAB7A
PEBP1	DHSA	MARS	TOP1				RACK1
TGM3	IF2A	MAP4	PRPF40A				RALY
LRPPRC	MBOA7	MAP1B	RPS7				RAN
DLAT	GT251	LUZP1	SUPT16H				RANBP1
PPA2	E41L2	LRPPRC	EIF3C				RBM12
BPHL	UBXN4	LPCAT3	RPL6				RBM12B
ALMS1	LAT1L (+1)	LMO7	EIF3B				RBM14
ACTB	MTAP2	LARS	RPL7A				RBM15
EGFR	AFAD	LARP1	SRP68				RBM3
SEC23A	HACL1	LAMA5	LARP1				RBM39
HMGB1	SNUT2	KYNU	RPL4				RBM4
PSME3	DHE3	KTN1	EZR				RBM47
G3BP1	S27A4	KRT18	ACLY				RBMS1
KHDRBS1	PRP19	KPNB1	GTF2I				RBMX
MATR3	IF2G	KIF4A	DDX19A				RPL13
SFPQ	HM13	KIF23	TIAL1				RPL15
TIA1	PRS7	KIF1C	CAND1				RPL21
ZC3HAV1	68MP	KIF13A	TLN1				RPL24
PTBP1	EP400	KIAA1671	KPNA2				RPL26
KHSRP	FADS1	KIAA1217	SUPT5H				RPL3
RALY	SSRG	KDM3B	MCM5				RPL5
HNRNPM	MOGS	JAK1	U2SURP				RPL6
FUBP1	ABD12	ITPR3	SEC61A1				RPL8
FAM120A	PTSS2	IQGAP3	HSPA4				RPS10
PPP1CA	HUWE1	IQGAP1	POLR2A				RPS14
DDX17	TMCO1	INTS12	RPS6				RPS16
PA2G4	PDIP2	INPPL1	HNRNPU				RPS17
QKI	ASNS	INF2	COPA				RPS18
ILF3	ADAM9	ILF3	RBM15				RPS19
HNRNPC	DIDO1	IARS	NXF1				RPS2
HNRNPH3	MYO1B	HUWE1	QKI				RPS27A
HNRNPK	NDRG1	HSPA4	RPL5				RPS3
DDX5	NSD2	HSP90AA1	YTHDF3				RPS3A
SRSF3	SRC	HNRNPUL2	ACSL3				RPS4X
GPI	TP53B	HNRNPU	CELF1				RPS6
MAP4	ZFR	HNRNPK	MCM4				RPS9
CCT2	ZMYM2	HMCN1	RPS6KA3				RPSA
RAB10	AAK1	HM13	TRIM56				RRBP1
RBMX	EPHA2	HECTD1	EIF3L				RTCB
HNRNPR	NCEH1	HEATR1	QARS				SAFB
DHX9	P3H1	HDLBP	HNRNPAB				SAFB2
SRSF1	CPSF1	HCFC1	PUF60				SCFD1
EIF4A1	RPA1	HADHA	DDOST				SERBP1
PSMB5	PGBM	HACD3	RBM25				SFPQ
FXR1	PCM1	H9XN80	ANXA6				SMU1
TARDBP	FLVC1	GSE1	EWSR1				SND1
C1QBP	PLOD1	GHITM	CDC5L				SNRNP70
FUS	KMT2D	GFPT1	LARP4				SNRPA
IGF2BP3	NUMA1	GEMIN5	SF3A3				SPATS2L
MSI1	AHNK2	GCN1	CANX				SRRM2
PURA	OSBL8	GART	ABCF1				SRRT
DAZAP1	ABCD1	GANAB	MYH10				SRSF1
TRA2B	KDM3B	GALNT2	RBM47				SRSF10
RBM14	CAF1B	FOXK2	RPS16				SRSF2
TRA2A	SUZ12	FLNB	SRSF3				SRSF3
RBM4B	KPCI	FERMT2	SAFB2				SRSF6
L1RE1	ECHB	FASN	RBM3				SRSF7
SARNP	PKP4	FAM83H	DDX42				SRSF9
ZCCHC3	ADDG	ESYT2	PNN				SSB
PELO	PLD1	EPRS	RPL13				SSBP1
RBMS1	SRBP2	EPB41L2	EIF4A1				SSR4
ILF2	HNRNPC	EPB41L1	CPSF6				STAU1
HNRNPF	YBX1	EIF4G3	HMGB1				STRAP
HNRNPUL1	NCL	EIF4A1	ATIC				STRBP
HNRNPD	PABPC1	EIF3A	RPS17				SUGP2
HNRNPH1	HNRNPA2B1	EHBP1L1	UBAP2				SUPT6H
HNRNPDL	ACTA1	EHBP1	AKAP8				SURF4
PCBP1	SSBP1	EFTUD2	GDI2				SYNCRIP
HNRNPU	SERBP1	EEF1G	SYMPK				TARDBP
HNRNPL	Viral_Flavi_Dengue_Serotype2_16681strain	DYNC1H1	UBA1				THRAP3
ELAVL1	HDLBP	DOCK5	SCFD1				TIA1
DDX39B	SNRNP200	DOCK10	TCERG1				TIAL1
DDX6	SUGP2	DNMT1	HSPA1B				TKT
DDX19A	ATXN2L	DNM1	EIF4H				TLN1
RUVBL1	vigilin	DNAJC13	PA2G4				TNRC6B
SRSF2	XRCC6	DNAJA1	PDIA3				TRA2A
SRSF6	UPF1	DMD	RDX				TRA2B
SRSF7	TRIM71	DIS3	NCOA5				TRIM25
SRSF9	EIF4G1	DHX9	RPS18				TRIM28
SRSF10	FXR1	DHX57	NPM1				TRIM56
SUGP2	ILF3	DHX38	DAZAP1				TUBA1B
U2AF1	PRPF8	DHX36	NUDT21				TUBB2A
SNRPA	SYNCRIP	DHX30	CHD4				U2AF2
SNRNP70	PARP1	DHX29	SNRPA				UBA1
SNRPD2	CCAR2	DHX15	PDCD6IP				UBAP2
SNRPD3	PRRC2C	DERL1	LRRC59				UBAP2L
PABPN1	ADAR	DENND4C	EIF4G2				UPF1
RPS3A	HNRNPL	DDX42	POLDIP3				USP10
RPS17	IGF2BP1	DDX3X	API5				WDR33
RPS27A	SF3B1	CUL2	EEF1D				XRCC5
RACK1	DHX15	CTNND1	C14orf166				XRCC6
RPL24	PTBP1	CPSF1	FAM98A				YBX1
EIF2S1	IGF2BP2	COPB1	HNRNPH2				YBX3
EIF2S3	HNRNPUL2	COPA	SON				YLPM1
EIF3B	IGF2BP3	COL7A1	RPS8				YTHDC1
EIF3F	MATR3	COL4A2	ALYREF				YTHDF2
EIF4A3	SAFB	COL18A1	CPNE1				YTHDF3
ETF1	SF3B3	CNOT1	RPL23A				ZC3H11A
HAT1	EIF3A	CKAP5	SSB				ZC3HAV1
LSG1	KHDRBS1	CIT	DDX23				ZCCHC3
ZNF326	FUS	CHD1	AHNAK				ZFR
PRPF19	ZNF638	CFL1	ARHGAP5				ZNF326
NCOA5	EEF1A1	CEP350	SRP72				ZNF638
POLDIP3	DDX5	CEP170	USP5
ZNF638	PRRC2A	CDS2	EEF1G
PRMT1	VARS	CCT6A	WDR1
RAN	NUFIP2	CCT5	MDN1
RANBP1	DDX6	CCT4	IDH1
CCAR2	FMR1	CCT2	COPG1
FEN1	EFTUD2	CCNT1	RPS13
APEX1	YLPM1	CCAR1	COPB2
ACAT2	HNRNPM	CAPN1	EEF2
AHCY	DDX1	CAMSAP1	AHCY
CKB	GCN1	CAD	CPSF7
PGD	HNRNPUL1	BRD4	MARS
PYCR2	PABPC4	BOD1L1	RPL8
ACLY	RALY	ATRX	DHX36
ALDH1A1	KTN1	ASCC3	SURF4
DCXR	XRCC5	ARL6IP5	STRAP
GSR	UBAP2L	ARID2	CAPRIN1
MAT2A	CKAP4	ARID1B	ESYT1
PPA1	SRRT	ARHGEF11	NME1-NME2
TKT	FAM120A	ARHGAP21	LUC7L3
ADSL	RTCB	APC	DHCR24
ATIC	A1CF	AP2B1	RPA1
FASN	SPATS2L	ANXA1	USP39
GSTP1	G3BP1	ANLN	TUBB4B
MOCOS	DYNC1H1	ANKHD1-EIF4EBP3	RPL10
PRDX6	RBM14	ANKHD1	SEC63
ADH5	HNRNPK	ALMS1	SRSF9
C11orf54	ZNF326	AKR1C2	COPB1
GFPT1	ILF2	AKAP13	DHX57
HMGCS1	FUBP1	AHNAK2	PURA
NME2	ELAVL1	AHNAK	RAN
PSAT1	HNRNPDL	AGRN	PGD
YWHAQ	TOP2A	AFF4	TRA2A
CAND1	HNRNPH3	AFDN	CHTOP
ZC3H15	MYH9	ADNP	CTTN
PSMD5	DDX46	ADAR	EIF5B
USP10	PUM1	ACTN4	POR
CNDP2	LIN28B	ACO1	RPL19
ST13	RPS27A	ACACA	P4HB
HSPA4	DDX17	ABCF1	SMC3
HSPB1	ASCC3	ABCB6	PDIA6
DNAJB1	BCLAF1	AAK1	AGL
CAPZB	SF3A1	A1CF	EPRS
CAPZA1	SF3B2	AARS1	RPS19
ACTN4	SNRNP70	AASDHPPT	ABCE1
SEPTIN2	HNRNPH1	AASS	ATP1A1
SEPTIN7	FXR2	ABAT	SMARCA1
CORO1B	THRAP3	ABCE1	VIL1
CLTC	RACK1	ABHD10	RPL10A
CNN3	RPSA	ACAA2	FLNA
EZR	YBX3	ACAD10	UBR4
TBCB	DDX39B	ACAT2	RPL15
MAPRE1	RPL3	ACBD3	SRSF10
TUBB6	CSE1L	ACE2	LRRC47
NUDC	RPS3	ACIN1	GPI
SLC9A3R1	RAVER1	ACLY	EIF3D
RAB1B	RBMX	ACP1	DRG1
RAB2A	TNPO1	ACSL4	TARDBP
COPB2	SFPQ	ACTA1	USP9X
GDI2	STT3A	ACTC1	EIF5A
PDCD6IP	U2AF2	ACTG1	AKAP8L
SNX5	PCBP2	ACTN1	AQR
AP3M1	SUPT6H	ACTN3	KIF5B
GIPC1	TRA2B	ACTR1A	HDGF
BZW1	ZC3HAV1	ACTR2	U2AF1L5
HDGF	MCM3	ACTR3	PGAM1
PRSS3P2	SLTM	ADH5	FEN1
UGDH	XPO1	ADRM1	TAF15
SRI	HNRNPR	ADSL	FSCN1
FABP1	MCM7	ADSS2	PDIA4
ANXA5	FNDC3B	AGL	RPL24
ANXA4	RPS9	AGO1	POLR2B
CCT4	PRMT1	AGO2	CCAR1
ARF4	TKT	AGR2	ZC3H4
MAPK1	HSPA5	AHCY	TOP2B
RRBP1	RPS4X	AHSA1	SMARCA5
MRM2	GIGYF2	AHSG	RPS14
PUS1	STAU1	AIMP1	CPSF2
CSTF3	RBM12	AIMP2	PTBP3
CSTF2	SRSF6	AIP	YTHDF2
CPSF7	LUC7L2	AK1	PRDX6
CNOT1	L1RE1	AK3	HSPH1
PSMB7	KHSRP	AKAP8	PPP1CA
PSMD3	RPN2	AKAP8L	RPL27
PSMD6	TRIM28	AKR1A1	CSTF3
PSME1	SPATS2	AKR1B1	ZC3H11A
PSMA2	RBM39	AKR7A2	RPL21
PSME2	MCM2	ALAS1	TMX2
PSMB6	EIF4A3	ALB	HACD3
PSMG1	PRPF6	ALDH1A1	EIF3F
PSMB2	RBM12B	ALDH1A3	PPIA
PSMC1	HNRNPF	ALDH3A2	SMC1A
PSMD12	EDC4	ALDH7A1	TIA1
PSMB1	MCM6	ALDH9A1	LSM14A
PSMC2	RBM4	ALDOA	LIG3
PSMD7	HNRNPD	ALDOC	VCP
PSMA3	SRSF2	ALKBH1	IPO5
PSMC4	RPS2	ALKBH5	CCT7
PSMA1	RPS10	ALYREF	RBM10
PSMD2	ACIN1	ANKS1B	SART1
PSMA6	HNRNPA3	ANP32B	RNMT
PSMA4	TPR	ANP32E	SART3
PSMB3	DDX3X	ANXA11	RAB1B
PSMD4	PRPF19	ANXA2	RPL26
PSMC3	PEG10	ANXA3	SEC22B
PSMD13	MAP4	ANXA4	ANXA4
PSMC5	RPS3A	ANXA5	CKAP5
PSMC6	SF1	ANXA6	RBM6
PSMD14	CNOT1	ANXA7	ZC3H14
PSMA7	PSPC1	AP1G1	FIP1L1
NONO	HNRNPA0	AP1M1	APOB
EIF3D	ATXN2	AP3M1	LSM14B
CELF1	HNRNPA1	APEX1	SNRPN
RPS9	KRT6A	API5	AARS
PARP12	TOP1	APMAP	ACAT2
PUM2	PRPF40A	APOBEC3B	NAP1L1
EIF3A	RPS7	APOBEC3F	TJP2
TIAL1	SUPT16H	APOBEC3G	WDR33
TRIM25	EIF3C	APOE	PPIB
FMR1	RPL6	APRT	PABPN1
EWSR1	RPL7A	AQR	YTHDC1
nsp1	SRP68	ARCN1	KPNB1
RPL17	RPL4	ARF3	USP10
RBM3	EZR	ARF4	ETF1
MRPL13	GTF2I	ARG1	EIF3G
MRPL2	DDX19A	ARHGAP1	ZC3H7B
MRPL11	TIAL1	ARHGAP23	GSPT1
MRPL44	CAND1	ARHGAP5	RBMS1
RPL35	TLN1	ARHGDIA	STRBP
MRPL27	KPNA2	ARIH2	MSH6
MRPS18A	SUPT5H	ARL1	USP7
DHX30	MCM5	ARMT1	LDHA
RPL31	U2SURP	ARPC1B	MAGT1
MRPL43	SEC61A1	ARPC2	RANBP1
MRPL28	HSPA4	ARPC4	GEMIN5
RPL29	POLR2A	ASCC2	RPL7
RPL5	RPS6	ASS1	MKI67
MRPS7	HNRNPU	ATG3	KIF1C
MRPL37	RBM15	ATIC	CLIC1
LRRC47	NXF1	ATP2A1	FADS2
SAFB2	QKI	ATP2A2	TMEM214
MRPS5	RPL5	ATP5F1A	SKIV2L2
THRAP3	YTHDF3	ATP5F1C	LARP4B
RPUSD3	CELF1	ATP5PB	CDK1
RPL30	RPS6KA3	ATP5PD	WBP11
RPL26	TRIM56	ATP6V1E1	EIF2S1
PSPC1	EIF3L	ATPAF2	SMU1
FAM98A	QARS	ATXN10	TMPO
DDX3Y	HNRNPAB	ATXN2	PURB
RPS6	PUF60	ATXN2L	DIS3
FXR2	DDOST	BAG4	OLA1
RPL14	RBM25	BAZ1A	RUVBL2
ATXN2	ANXA6	BCAM	SNRPD1
SQSTM1	EWSR1	BCAP31	RAB7A
SHFL	CDC5L	BCAS2	FNDC3A
FUBP3 I	LARP4	BCAT2	GSTP1
UBAP2L	SF3A3	BCCIP	PPIL4
POLR2A	CANX	BCKDHB	TNPO3
KHDRBS3	ABCF1	BCLAF1	VCL
SAFB	MYH10	BDH2	GANAB
EIF5A2	RBM47	BIN1	PFN1
TFB2M	RPS16	BLMH	ZCCHC3
YWHAZ	SAFB2	BLVRA	SEC61B
RSL1D1	DDX42	BLVRB	TUBB2A
RPS24	PNN	BPHL	RAB1A
RRP15	RPL13	BPNT1	PDLIM5
EPHB6	EIF4A1	BTF3	LSM12
METTL16	CPSF6	BUB3	SSR4
GSPT1	HMGB1	BZW1	SLC39A7
DDX31	ATIC	BZW2	CTPS1
CCDC59	RPS17	C11orf54	HELZ
HSP90AB1	UBAP2	C1QBP	AGO2
ZAK	AKAP8	CA3	DHX29
SECISBP2	GDI2	CABIN1	ACSL4
DDX10	SYMPK	CACYBP	MTTP
EPPK1	UBA1	CALM3	YTHDC2
C9orf114	SCFD1	CALML3	DHCR7
BYSL	TCERG1	CALU	PUM2
RBMXL1	HSPA1B	CAMK2D	SEC24C
ZC3H14	EIF4H	CAND1	FKBP11
MYBBP1A	PA2G4	CANX	TOP3B
SECISBP2L	RDX	CAP1	TRIM25
RBM27	NCOA5	CAPG	UGGT1
FAM98B	RPS18	CAPN2	TNRC6B
HIST2H3A	NPM1	CAPNS1	TRAM1
RBM28	DAZAP1	CAPRIN1	TNPO2
TRMT1L	NUDT21	CAPZA1	TUBA1B
DHX8	CHD4	CAPZA2	PBXIP1
PEG10	SNRPA	CAPZB	EIF3CL
GJB7	PDCD6IP	CASP14	DDX20
RPS15	LRRC59	CAT	RPL11
PPP1R3A	EIF4G2	CBR1	RPS20
EIF4G2	POLDIP3	CBR4	RPS25
RPF2	API5	CCAR2	ANXA1
EEF1D	EEF1D	CCDC47	RPL35
SNRPG	C14orf166	CCS	HSP90AB1
CSTF2T	FAM98A	CCT3	HMGA1
EBNA1BP2	HNRNPH2	CCT7	TUBB
TNPO2	SON	CDC37	RPS26
NOP16	RPS8	CDC40	HSPA8
FCF1	ALYREF	CDC42	FAU
C7orf50	CPNE1	CDK1	SLC25A5
RPS27L	RPL23A	CDK11A	GGCT
SRRM1	SSB	CDK18	BLMH
AHNAK2	DDX23	CDK2	CCN1
HNRNPLL	AHNAK	CDK5RAP1	CTSD
MDH2	ARHGAP5	CDK6	SNRPD2
LAS1L	SRP72	CDKN2AIP	RPL18
RPS7	USP5	CDSN	RPL31
RBM45	EEF1G	CDV3	TUBA1C
EBP	WDR1	CELF1	DAD1
SUB1	MDN1	CEP290	H2BC11
HIST1H2BL	IDH1	CEP41	RPL22
CCDC124	COPG1	CHCHD2	RPL23
RBM33	RPS13	CHD1L	MT-ATP6
LGALS4	EEF2	CHD2	ALDOA
LSM4	AHCY	CHMP2A	ACTC1
CAST	CPSF7	CHMP4A	LMNA
UTP11L	MARS	CHMP4B	HSPD1
EIF3L	RPL8	CHORDC1	PGK1
NHP2	DHX36	CHTOP	ACTN1
BOP1	SURF4	CIRBP	TMEM263
RRP8	STRAP	CKAP4	VDAC1
RBM12	CAPRIN1	CKB	RPL36
ZC3H7A	NME1-NME2	CKM	RPL27A
DUSP11	LUC7L3	CKMT2	SUMO2
HNRNPA1L2	DHCR24	CLIC1	HSPA9
APOBEC3F	USP39	CLIC4	RPL34
PTCD1	TUBB4B	CLTC	H2AZ1
DDX56	RPL10	CLUH	RPL12
GAR1	SEC63	CMPK1	RPS28
RPS16	SRSF9	CNBP	MUCL1
UNK	COPB1	CNDP2	SCGB1D2
GNL3L	DHX57	CNN2	CDSN
RPS18	PURA	CNN3	UBC
FAM103A1	RAN	CNOT11	ARHGDIA
DKC1	PGD	CNOT2	SYPL1
PPAN	TRA2A	COASY	PRKCSH
CPEB4	CHTOP	COPB2	TCOF1
RBM39	CTTN	COPE	CHD3
MRPS31	EIF5B	COPG1	TGM2
SPATS2	POR	COPZ1	MSN
RBM12B	RPL19	COQ5	RTRAF
ZNF622	P4HB	COQ8A	HSP90B1
FASTKD2	SMC3	CORO1B	PCBP1
ANXA2	PDIA6	CORO1C	LAMP1
YLPM1	AGL	COX2	RPS23
KRT18	EPRS	COX5A	PSMA7
UTP3	RPS19	CPA4	SSBP1
HELZ	ABCE1	CPNE1	PSMA1
GIGYF2	ATP1A1	CPNE3	SARNP
HSP90AB2P	SMARCA1	CPOX	HELZ2
TNRC6B	VIL1	CPSF2	PSMB5
GRSF1	RPL10A	CPSF3	GSDMA
HIST1H2AJ	RPL15	CPSF4	LTF
EEF1G	SRSF10	CPSF6
RPL34	LRRC47	CPSF7
YTHDC2	GPI	CRAT
POLR2B	EIF3D	CRIP2
CASC3	DRG1	CRKL
MBNL2	TARDBP	CRNKL1
MPHOSPH10	USP9X	CROCC
UTP20	EIF5A	CRYZ
ABCF2	AKAP8L	CSDE1
MRPS23	AQR	CSE1L
HSPA1B	KIF5B	CSK
RPLP0	HDGF	CSNK2A1
U2AF2	U2AF1L5	CSRP1
SPATS2L	PGAM1	CSRP2
IMP4	FEN1	CSTA
EIF4A2	TAF15	CSTF1
R3HDM2	FSCN1	CSTF2
BICC1	PDIA4	CSTF3
TRMT10C	RPL24	CTBP1
RPSA	POLR2B	CTPS1
SAP18	CCAR1	CTRL
C17orf85	ZC3H4	CTSD
ANKRD17	TOP2B	CTSL
ZNFX1	SMARCA5	CTTN
BCLAF1	RPS14	CUL3
TRMT112	CPSF2	CYB5B
STAU1	PTBP3	DAD1
RPS15A	YTHDF2	DAP3
CEBPZ	PRDX6	DARS1
POLRMT	HSPH1	DAZAP1
NSA2	PPP1CA	DBI
PES1	RPL27	DBN1
WIBG	CSTF3	DBNL
PURB	ZC3H11A	DCD
LSM14B	RPL21	DCTN2
EIF4E	TMX2	DCXR
MRPL23	HACD3	DDI2
KRTAP13-1	EIF3F	DDOST
RC3H1	PPIA	DDRGK1
ZC3H8	SMC1A	DDX1
PATL1	TIA1	DDX17
MRPL3	LSM14A	DDX18
PPIB	LIG3	DDX19A
OTUD4	VCP	DDX21
HSPA6	IPO5	DDX23
FAM50A	CCT7	DDX39A
AHNAK	RBM10	DDX39B
NOL9	SART1	DDX3Y
R3HDM1	RNMT	DDX47
MEX3D	SART3	DDX5
ZC3H7B	RAB1B	DDX50
DDX42	RPL26	DDX6
EXOSC2	SEC22B	DERA
SNW1	ANXA4	DERL2
RRP1	CKAP5	DERPC
RRP36	RBM6	DFFA
CTTN	ZC3H14	DHCR24
ZCCHC17	FIP1L1	DHCR7
RPUSD4	APOB	DIABLO
RNPS1	LSM14B	DLST
RBM15B	SNRPN	DNAJA2
HSPA8	AARS	DNAJB1
ESRP1	ACAT2	DNAJC7
ZC3H11A	NAP1L1	DNAJC8
DSC3	TJP2	DNAJC9
DDX47	WDR33	DNLZ
MRTO4	PPIB	DNM2
UTP18	PABPN1	DPP4
PDIA3	YTHDC1	DPYD
PPIG	KPNB1	DPYSL2
YTHDF3	USP10	DPYSL3
RPS19	ETF1	DRG1
MRM1	EIF3G	DSC1
ZC3H18	ZC3H7B	DSC3
CIRBP	GSPT1	DSG1
VARS	RBMS1	DSTN
RBM15	STRBP	DTD1
CHTOP	MSH6	DTYMK
RPS28	USP7	DUSP3
HABP4	LDHA	DUT
API5	MAGT1	DYNLL1
SUPT6H	RANBP1	EBP
YTHDC1	GEMIN5	ECHDC3
STAU2	RPL7	EDC3
ESRP2	MKI67	EDC4
UBAP2	KIF1C	EDF1
ZFP36	CLIC1	EEF1A1
DDX60L	FADS2	EEF1A2
MYH9	TMEM214	EEF1B2
FNDC3B	SKIV2L2	EEF1D
SUMO1	LARP4B	EEF1E1
HACD3	CDK1	EEF2
SAMD9	WBP11	EFHD2
ERAL1	EIF2S1	EIF1AX
C11orf68	SMU1	EIF2A
SPEN	TMPO	EIF2S1
RPS20	PURB	EIF2S3
MTDH	DIS3	EIF3B
SRSF5	OLA1	EIF3C
CPSF6	RUVBL2	EIF3D
RBM8A	SNRPD1	EIF3E
MEX3C	RAB7A	EIF3F
GTPBP1	FNDC3A	EIF3G
ARF5	GSTP1	EIF3H
DRG1	PPIL4	EIF3I
RBM7	TNPO3	EIF3J
NXF1	VCL	EIF3L
PRDX1	PFN1	EIF3M
ZFP36L2	ZCCHC3	EIF4A2
CUL9	SEC61B	EIF4A3
GEMIN5	TUBB2A	EIF4B
HSPD1	PDLIM5	EIF4E
HSPA9	LSM12	EIF4G1
ETFA	SSR4	EIF4H
PCK2	SLC39A7	EIF5
TUBB	CTPS1	EIF5A
ETFB	HELZ	EIF5B
DHCR7	AGO2	EIF6
ALDH2	DHX29	ELAVL1
CTSD	MTTP	ELMOD2
GGCT	YTHDC2	ELP1
IDH2	PUM2	EMD
NPC1	SEC24C	ENO1
ITGB7	FKBP11	ENO3
POLDIP2	TOP3B	EPPK1
ALYREF	TRIM25	EPRS1
DHCR24	UGGT1	ERAL1
HINT2	TNRC6B	ERH
RPL22	TNPO2	ERMP1
SERPINB4	Viral_Flavi_Zika_MR766strain	ERP29
SHMT2	TUBA1B	ERP44
PLGRKT	PBXIP1	ESD
AK3	EIF3CL	ESYT1
IGHG1	DDX20	ETF1
NCCRP1		EWSR1
FADS2		EXOSC6
TADA2B		EXOSC7
ACO2		EZR
PMPCB		FABP1
ALDH18A1		FABP5
HSPE1		FAHD2A
TUFM		FAM120A
UBC		FAM120C
RAB6B		FAM50A
TUBA1B		FAM98A
RPLP2		FAM98B
RPL27		FARS2
SELENBP1		FARSB			SARS2 ZIKV	7
LAP3		FBL
IGKV1-33		FDFT1
TUBA1C		FDPS
LRRC15		FEN1
ACOT2		FGG
ACAA2		FIP1L1
SURF4		FKBP11			DENV IAV	21
LMNA		FKBP1A
PYCR1		FKBP3
PKM		FKBP4
ACOT1		FLII
SERPINA12		FLNA
TUBB2A		FLNC
DSG4		FMC1
TM9SF2		FMR1
COL3A1		FSCN1
COL1A1		FTSJ2
CS		FUBP1
PC		FUBP3
H4C1		FUS
NIPSNAP1		FXN
LYZ		FXR1
RNH1		FXR2
TGM1		FYTTD1
DCD		G3BP1
PRSS3		G3BP2
H3-2		G6PD
ATP5F1B		GALK1			DENV ZIKV	34
TMEM33		GAMT
DSC1		GARS1
DSG1		GATB
IGHA1		GATD3A
PIP		GBP1
NUFIP2		GCLM
UBA1		GDI1
KPNB1		GDI2
TRIM28		GIGYF2
HNRNPUL2		GIPC1
PRKDC		GLRX3
HNRNPH2		GLRX5
ALDOA		GLUD2
LDHB		GLUL
PARP1		GMPS
PRRC2A		GNB1
MTHFD1		GNB2
PARK7		GOLPH3
NUDT21		GORASP2
KPNA2		GOT1
LARP4B		GPD1
CBR1		GPI
RANGAP1		GPKOW
RBM4		GRB7
PDLIM1		GRPEL1
ZFR		GRSF1
RPL12		GSDMA
CRKL		GSK3B
MRPL22		GSPT1
CCT8		GSR
NTPCR		GSS
BUB3		GSTO1
RPS10P5		GSTP1
WDR33		GTF2I			IAV ZIKV	20
TROVE2		H1-2
RBM22		H1-3
NOP56		H1-4
GTF2F1		H3C15
FBL		HADH
SBDS		HAGH
CPSF2		HARS2
GNL3		HAT1
TTF2		HBA1
PHB2		HBB
THOC2		HBS1L
CDV3		HDAC1
CCDC6		HDGF
CCD66		HDHD3
TRPM7		HELZ
GRM7		HGD
MSH6		HIBCH
TEX15		HIRA
NRIP2		HKDC1
RGPD3		HMGB1			SARS2	456
TTMA		HMGB2
LRIQ3		HMGCS1
STRN		HMGCS2
CLPB		HMGN1
ARMC2		HNRNPA0
SSR2		HNRNPA1
KDM5B		HNRNPA2B1
CO6A5		HNRNPA3
RERGL		HNRNPAB
PLCB4		HNRNPC
TMF1		HNRNPD
CCNT2		HNRNPDL
PANX2		HNRNPF
ZNF92		HNRNPH1
ZNF93		HNRNPH2
EP400		HNRNPH3
TACC2		HNRNPL
FMN2		HNRNPLL
TMC1		HNRNPM
BRAF		HNRNPR
TEX2		HNRNPUL1
PIBF1		HSD17B10
TLR3		HSD17B2
KNTC1		HSD17B4
COASY		HSP90AB1
SETD2		HSP90B1
RPAP3		HSPA1B
OLA1		HSPA2
ENPP4		HSPA5
PDLI1		HSPA8
PSD12		HSPB1
TXND9		HSPBP1
HNRDL		HSPH1
NUPL2		HTATIP2
HLTF		HUNK
MAFIP		IARS1
RFC1		IDH1
AT8B1		IDH3B
TRPM6		IDH3G
BRAP		IDI1
CRBL2		IGBP1
IF2P		IGF2BP1
ABCE1		IGF2BP2
MFA3L		IGF2BP3
LIPA3		IL36G
DPOLQ		ILF2
U520		IMMT
BODG		IMPA2
CHD1L		IMPDH2
AT10B		IPO5
M4K4		IPO7
PROS		IPO9
SNF8		ISCA1
ODPA		ISOC1
PRAP1		ISOC2
ILK		IST1
ABCA4		JAGN1
MS3L2		JPT2
DDX24		KARS1
CGNL1		KHDRBS1
PAB4L		KHSRP
HAND2		KIAA1210
C1TC		KIF13B
SMC4		KIF1B
PECA1		KIF21A
AT2B1		KIF2A
DPP10		KIF2C
2AAB		KIF5B
TICRR		KLC1
HS71L		KLC2
NOLC1		KLHL17
PDS5A		KLHL41
FKBP4		KPNA2
PK3CB		KPNA4
CKAP2		KRT13
KI67		KRT15
RAGP1		KRT25
FAT4		KRT4
PHF2		KRT6A
GTSE1		KRT73
DCP1B		KRT76
PA24A		KRT78
AL1A3		KRT8
ITIH5		LANCL1
ARP19		LAP3
KCNKA		LARP4
CDK14		LARP4B
ZHX3		LARS1
RBM43		LASP1
RL7A		LDHA
DTX3L		LDHB
PIM1		LDHC
USP9Y		LETM1
P2RX3		LGALS1
MACF1		LGALS3
VIGLN		LGALS7
WDR90		LIAS
TGS1		LIG3
CHD2		LIN28B
ALPK2		LMAN2
TNIK		LMNA
PDZD7		LMNB1
STMN1		LONP1
SRBP2		LPP
ZMYM3		LRBA
SRC8		LRRC47
HS902		LRRC59
ZN273		LSG1
T132B		LSM12
TRIPB		LSM14A
H31T		LSM14B
BLM		LUC7L
BCAM		LUC7L2
DNMT1		LUC7L3
MBD4		LYPLA2
LIN41		MACROD1
STRBP		MAGEB2
TAAR2		MAGOH
TEX10		MAGOHB
CCNK		MAP2K2
CR021		MAPK1
VPS52		MAPRE1
FMNL2		MAPRE3
TPR		MARS1
CFDP1		MARS2
DOCK3		MAT2A
ZN506		MBNL1
CA141		MCM2
TAGAP		MCM3
SPXN3		MCM4
VPS35		MCM5
DDX59		MCM6
RHG21		MCM7
SPD2A		MDH1
RAIN		MDN1
PIGG		ME2
CCR7		METAP1
AFF1		METAP2
DOCK2		METTL15
NASP		MGST1
SLIP		MICALL1
DBX2		MID1IP1
MAGI3		MIF
RGPD2		MIPEP
GRAM4		MKNK2
SCMC1		MLEC
PRP8		MLF2
KLH35		MMAB
SCND3		MOCOS
BTBD7		MOV10
ANR12		MRM2
FA83H		MRPL1
K0408		MRPL11
TBA1A		MRPL12
MIRH1		MRPL24
STMN2		MRPL37
NACAD		MRPL38
MERTK		MRPL39
LAMP2		MRPS26
CF201		MRPS30
RGPD4		MRPS5
ASB3		MRPS7
CCD25		MRPS9
RASL3		MRTO4
KDM7A		MSI1
EHMT1		MSI2
SNTB2		MSN
GRP3		MTIF2
AHNK2		MTOR
LOXH1		MTREX
H6ST3		MTTP
FGD6		MVD
CJ111		MVK
ZN680		MYBPC2
ZN397		MYEF2
O10AG		MYH1
GBA2		MYH2
ASPN		MYH7
MIPT3		MYL1
GLYL2		MYL3
NU133		MYOM1
MAP1B		MYOM2
TBR1		MYOZ1
ZN592		MYRFL
GSLG1		NAA15
SC5A5		NACA
ARHG2		NAGS
K1143		NAMPT
WDR67		NANS
UIF		NAP1L1
ZN347		NAP1L4
MAST1		NAPA
RGPD5		NAPG
SMU1		NAPRT
CG025		NARS1
TBA1C		NCAPD2
MBB1A		NCBP1
GPTC1		NCBP3
PAPP2		NCOA5
PDIP3		NDUFA12
SHAN3		NDUFA5
ADT4		NDUFA6
QRIC2		NDUFAF3
SLIK2		NDUFS2
RBGPR		NDUFS8
SMRCD		NDUFV2
ANR19		NES
PKHF2		NF2
RGS3		NFXL1
LIMA1		NIPSNAP2
ISK5		NLE1
RM40		NLN
KI13B		NME2
SAS10		NME6
PCDBG		NMT1
TM38B		NOMO1
CBP		NONO
SH3B4		NOVA1
DYH2		NPEPPS
RHG23		NPM1
AT10D		NQO1
ATS9		NRAP
VGLU2		NSFL1C
COG4		NSUN4
MFAP3		NT5C3A
PCLO		NUDC
MYOZ3		NUDT21
KS6B2		NUDT5
DBF4A		NUFIP2
CTNA3		NUP43
RABX5		NXF1
C8AP2		OCLN
TIG3		OGFR
CADH9		OLA1
SHRM4		OR5AK2
MBD5		OSTC
RRP44		OTUB1
KLH20		OXSM
ZN257		P4HB
ZN711		PA2G4
		PABPC1
		PABPC4
		PABPN1
		PAFAH1B1
		PAFAH1B3
		PAIP1
		PAPOLA
		PAPSS1
		PARK7
		PCBP2
		PCBP3
		PCM1
		PCMT1
		PCNA
		PCYT2
		PDCD6
		PDE12
		PDE4A
		PDIA4
		PDIA6
		PDLIM1
		PDS5A
		PEBP1
		PEG10
		PELO
		PFKM
		PFN1
		PGAM1
		PGAM2
		PGAM4
		PGD
		PGK1
		PGK2
		PGM1
		PGM2
		PGRMC1
		PHB
		PHB2
		PHGDH
		PHPT1
		PHYHIPL
		PIN4
		PIP
		PITRM1
		PKM
		PKN2
		PKP1
		PKP2
		PLIN2
		PLIN3
		PNN
		PNO1
		PNP
		POF1B
		POLDIP3
		POLR2B
		PON2
		POR
		PPA1
		PPIA
		PPIB
		PPID
		PPP1CA
		PPP1CB
		PPP1CC
		PPP1R7
		PPP2CA
		PPP2R1A
		PPP4C
		PPP6C
		PQBP1
		PRDX1
		PRDX2
		PRDX4
		PRDX5
		PRDX6
		PREP
		PRKACB
		PRKAR1A
		PRKAR2A
		PRKCSH
		PRKRA
		PRMT1
		PRPF19
		PRPF38A
		PRPF40A
		PRPF4B
		PRPF6
		PRPS1
		PRPS2
		PRSS3
		PRXL2A
		PSAT1
		PSMA1
		PSMA3
		PSMA4
		PSMA6
		PSMA7
		PSMB1
		PSMB2
		PSMB3
		PSMB5
		PSMC1
		PSMC2
		PSMC3
		PSMC4
		PSMC5
		PSMC6
		PSMD11
		PSMD12
		PSMD13
		PSMD14
		PSMD2
		PSMD3
		PSMD4
		PSMD5
		PSMD6
		PSMD7
		PSME1
		PSME3
		PSMG1
		PSPC1
		PSPH
		PTBP1
		PTBP3
		PTCD3
		PTGES2
		PTGES3
		PTGR1
		PTPN1
		PUF60
		PUM1
		PUM2
		PURA
		PURB
		PUS1
		PVALB
		PYCR2
		PYGL
		PYGM
		PYM1
		QARS1
		QDPR
		QKI
		QRSL1
		RAB11A
		RAB14
		RAB1A
		RAB1B
		RAB2A
		RAB5A
		RAB5B
		RAB5C
		RAB6A
		RAB6D
		RAB7A
		RAB8A
		RACK1
		RAD23B
		RALY
		RAN
		RANBP1
		RANGAP1
		RARS1
		RARS2
		RAVER1
		RAVER2
		RBBP4
		RBBP7
		RBFOX2
		RBM10
		RBM12
		RBM14
		RBM22
		RBM25
		RBM3
		RBM39
		RBM4
		RBM45
		RBM47
		RBM4B
		RBM8A
		RBMS1
		RBMS2
		RBMX
		RBMXL1
		RBPMS
		RBPMS2
		RCC1
		RCN2
		RCOR2
		RDH11
		REEP6
		RHOA
		RHOC
		RIPOR1
		RNF213
		RNH1
		RNMT
		RNPS1
		RNY1
		RNY3
		RNY4
		RNY5
		RO60
		RPA1
		RPL10
		RPL10A
		RPL11
		RPL12
		RPL13
		RPL13A
		RPL14
		RPL18
		RPL18A
		RPL19			DENV	162
		RPL21
		RPL22
		RPL23
		RPL23A
		RPL24
		RPL26
		RPL27A
		RPL28
		RPL29
		RPL3
		RPL30
		RPL34
		RPL36A
		RPL37A
		RPL4
		RPL5
		RPL6
		RPL7
		RPL7A
		RPL8
		RPL9
		RPLP0
		RPN1
		RPS10
		RPS11
		RPS12
		RPS13
		RPS14
		RPS15
		RPS16
		RPS17
		RPS18
		RPS19
		RPS2
		RPS20
		RPS23
		RPS25
		RPS26
		RPS27A
		RPS28
		RPS3
		RPS3A
		RPS4X
		RPS5
		RPS6
		RPS6KA3
		RPS8
		RPS9
		RPSA
		RRM1
		RTCA
		RTCB
		RTN4
		RTRAF
		RUVBL1
		RUVBL2
		S100A11
		S100A4
		S100A6
		S100P
		SAE1
		SAFB
		SAP18
		SAR1A
		SARNP
		SARS2
		SBDS
		SCAF8
		SCCPDH
		SCFD1
		SCIN
		SEC22B
		SEC24C
		SEC61B
		SEC63
		SELENOO
		SEPTIN10
		SEPTIN11
		SEPTIN2
		SEPTIN6
		SEPTIN7
		SEPTIN9
		SERBP1
		SERPINB1
		SERPINB6
		SERPINH1
		SET
		SF1
		SF3A1
		SF3B1
		SF3B2
		SF3B4
		SFN
		SFXN1
		SH3BGRL3
		SHFL
		SHMT1
		SIRT3
		SLC25A1
		SLC25A11
		SLC25A13
		SLC25A5
		SLC30A1
		SLC9A3R1
		SLCO2A1
		SLIRP
		SLTM
		SMARCA4
		SMARCA5
		SMG1
		SMG6
		SMG8
		SMS
		SMU1
		SNRNP70
		SNRPA
		SNRPA1
		SNRPB
		SNRPB2
		SNRPC
		SNRPD1
		SNRPD2
		SNRPD3
		SNRPE
		SNRPF
		SNRPN
		SNU13
		SNW1
		SNX5
		SORBS3
		SORD
		SPAG17
		SPATS2L
		SPR
		SPTAN1
		SPTLC1
		SQSTM1
		SRBD1
		SRI
		SRP14
		SRP54
		SRP72
		SRP9
		SRPRB
		SRRM1
		SRRM2
		SRRT
		SRSF1
		SRSF10
		SRSF11
		SRSF12
		SRSF2
		SRSF3
		SRSF4
		SRSF5
		SRSF6
		SRSF7
		SRSF9
		SSB
		SSBP1
		SSR3
		SSR4			IAV	853
		SSRP1
		ST13
		STAT1
		STAU2
		STIP1
		STMN2
		STOML2
		STRAP
		STRBP
		STT3A
		STX7
		SUB1
		SUGP2
		SUGT1
		SULT2A1
		SULT2B1
		SUMO2
		SYMPK
		SYNCRIP
		SYNE2
		TACO1
		TAF15
		TAGLN2
		TALDO1
		TARDBP
		TARS1
		TARS2
		TBCB
		TBCD
		TBCE
		TBL2
		TCERG1
		TCP1
		TDRD3
		TERF2IP
		TES
		TFAM
		TGM2
		TGM3
		THOC2
		THRAP3
		THUMPD1
		TIA1
		TIAL1
		TIPRL
		TJP2
		TKT
		TMCO1
		TMED10
		TMEM109
		TMEM209
		TMEM33
		TMEM40
		TMPO
		TMPRSS2
		TNNT3
		TNPO1
		TOMM22
		TOMM34
		TOMM70
		TOP1
		TPI1
		TPM1
		TPM2
		TPM3
		TPM4
		TPT1
		TRA2A
		TRA2B
		TRIM25
		TRIM56
		TRIM71
		TRIP10
		TRMT1
		TRMT10C
		TRMT112
		TRMU
		TSN
		TTN
		TUBA1A
		TUBA1B
		TUBA1C
		TUBB2A
		TUBB2B
		TUBB3
		TUBB4B
		TUBB6
		TUBB8
		TWF1
		TXN
		TXNDC5
		TXNL1
		TXNRD1
		U2AF1
		U2AF2
		U2SURP
		UBA5
		UBAP2
		UBAP2L
		UBE2D2
		UBE2K
		UBE2L3
		UBE2M
		UBE2N
		UBE2V1
		UBP1
		UBXN1
		UCHL1
		UGDH
		UGP2
		UHRF1
		UMPS
		UPP1
		UQCRFS1
		USO1
		USP14
		USP5
		VAPA
		VARS1
		VASP
		VAT1
		VBP1
		VDAC1
		VDAC2
		VDAC3
		VIL1
		VIM
		VIRMA
		VPS35
		VTA1
		WARS1
		WBP11
		WDR1
		WDR12
		WDR5
		XAB2
		XPNPEP3
		XPO1
		XRCC5
		XRN2
		YARS1
		YBX1
		YBX3
		YTHDC1
		YTHDF1
		YTHDF2
		YTHDF3
		YWHAB
		YWHAE
		YWHAG
		YWHAH
		YWHAQ
		YWHAZ
		ZC3H15
		ZC3H4
		ZC3H7A
		ZC3HAV1L
		ZC4H2
		ZCCHC3
		ZNF326
		ZNF385B
		ZNF438
		ZNF749
		ZNF787
		ZSWIM8
		ADAR1-p151
		RIG-I
					ZIKV	14

## Sheet: Figure 4 related data
Host_protein	functional_group	Drug _target	Subcellular l_ocalisation
CELF1	Activator	.	Nucleus Cytoplasm
SRRT	Activator	.	Nucleus; nucleoplasm Cytoplasm
PNN	Activator	.	Nucleus speckle
RBM4	Activator	.	Nucleus
PURA	Activator	.	Nucleus
ZNF326	Activator	.	Nucleus matrix
RBM39	Activator	.	Nucleus speckle
ILF2	Activator	.	Nucleus; nucleolus
THRAP3	Activator	.	Nucleus; nucleoplasm Nucleus speckle
EIF5A	Elongation factor	.	Nucleus matrix
EEF1A1	Elongation factor	YES	Cytoplasm Nucleus; nucleolus Cell membrane
EEF1D	Elongation factor	.	Nucleus
EEF2	Elongation factor	.	Cytoplasm Nucleus
DDX39B	Helicase	YES	Mitochondrion inner membrane Cytoplasm Nucleus Cell membrane
DDX42	Helicase	YES	Cytoplasm Nucleus
EIF4A1	Helicase	YES	.
DDX17	Helicase	.	Nucleus; nucleolus Cytoplasm; cytosol
DDX6	Helicase	.	Cytoplasm; P-body Cytoplasm Nucleus
UPF1	Helicase	.	Cytoplasm Cytoplasm; P-body
XRCC6	Helicase	.	Nucleus Chromosome
DDX5	Helicase	.	Nucleus; nucleolus Cytoplasm
DDX3X	Helicase	.	Nucleus
XRCC5	Helicase	.	Nucleus; nucleolus Chromosome
DHX9	Helicase	.	Nucleus; nucleoplasm Nucleus
DDX1	Helicase	.	Nucleus
EIF4A3	Helicase	.	Nucleus speckle Cytoplasm
DDX21	Helicase	.	Nucleus; nucleolus Nucleus; nucleoplasm Cytoplasm
HELZ	Helicase	.	Nucleus
DDX19A	Helicase	.	Cytoplasm Nucleus; nucleoplasm
MOV10	Helicase	.	Cytoplasm and Cytosol; Nucleus
G3BP1	Helicase	.	Cytoplasm; cytosol Perikaryon Cytoplasm; Stress granule Nucleus
DHX15	Helicase	.	Nucleus; nucleolus
MCM3	Helicase	.	Nucleus Chromosome
EIF3L	Initiation factor	.	Cytoplasm
EIF4H	Initiation factor	YES	Cytoplasm; perinuclear region
EIF3G	Initiation factor	.	Cytoplasm
EIF3F	Initiation factor	YES	Cytoplasm
EIF3C	Initiation factor	.	Cytoplasm
EIF3D	Initiation factor	.	Cytoplasm
EIF2S1	Initiation factor	.	Cytoplasm; Stress granule
EIF3A	Initiation factor	.	Cytoplasm
EIF4B	Initiation factor	.	.
EIF3B	Initiation factor	.	Cytoplasm
EIF4G1	Initiation factor	.	Cytoplasm; Stress granule
PTBP1	Repressor	YES	Nucleus
YBX1	Repressor	.	Cytoplasm and Cytosol; extracellular region or secreted
YBX3	Repressor	.	Cytoplasm
CCAR2	Repressor	.	Nucleus Cytoplasm Cytoplasm; cytoskeleton; spindle
PURB	Repressor	.	Nucleus
BCLAF1	Repressor	.	Cytoplasm
TRIM28	Repressor	.	Nucleus
U2AF2	Repressor	.	Nucleus
TRA2B	Repressor	.	Nucleus
SAFB2	Repressor	.	Cytoplasm
RBM14	Repressor	.	.
NCOA5	Repressor	.	Nucleus
YLPM1	Repressor	.	Nucleus speckle
SAFB	Repressor	.	Nucleus
PTBP3	Repressor	.	.
SFPQ	Repressor	.	Nucleus speckle Nucleus matrix Cytoplasm
EWSR1	Repressor	.	Nucleus Cytoplasm Cell membrane
PSPC1	Repressor	.	Nucleus; nucleolus
CNOT1	Repressor	.	Cytoplasm; P-body Nucleus
ZNF638	Repressor	.	Nucleus speckle
HDGF	Repressor	.	Nucleus Cytoplasm Secreted; extracellular exosome
TARDBP	Repressor	.	Nucleus Cytoplasm Cytoplasm; Stress granule Mitochondrion
SRSF6	Repressor	.	Nucleus speckle
SRSF7	Repressor	.	Nucleus Cytoplasm
SRSF9	Repressor	.	Nucleus
LARP1	Ribonucleoprotein	YES	Cytoplasm Cytoplasmic granule
RPL3	Ribonucleoprotein	YES	Nucleus; nucleolus Cytoplasm
RPS2	Ribonucleoprotein	YES	.
FMR1	Ribonucleoprotein	.	Nucleus; nucleolus Chromosome
HNRNPU	Ribonucleoprotein	.	nucleus; cytoskeleton; cytoplasm and cytosol
SYNCRIP	Ribonucleoprotein	.	Cytoplasm Microsome Endoplasmic reticulum Nucleus
SNRNP70	Ribonucleoprotein	.	Nucleus speckle Nucleus; nucleoplasm
RPS9	Ribonucleoprotein	.	Secreted; extracellular space
RPL21	Ribonucleoprotein	.	Cytoplasm; cytosol Cytoplasm Endoplasmic reticulum
HNRNPH1	Ribonucleoprotein	.	Nucleus; nucleoplasm
HNRNPH2	Ribonucleoprotein	.	Nucleus; nucleoplasm
SNRPA	Ribonucleoprotein	.	Nucleus
PCBP2	Ribonucleoprotein	.	Nucleus Cytoplasm
RALY	Ribonucleoprotein	.	Nucleus
HNRNPA0	Ribonucleoprotein	.	Nucleus
PA2G4	Ribonucleoprotein	.	Cytoplasm Nucleus; nucleolus
LSM14B	Ribonucleoprotein	.	.
RBMX	Ribonucleoprotein	.	Nucleus
LSM14A	Ribonucleoprotein	.	Nucleus; nucleolus
RPL15	Ribosomal protein	YES	Membrane Lipid-anchor
RPS6	Ribosomal protein	YES	.
RPL5	Ribosomal protein	.	Cytoplasm
RPS3A	Ribosomal protein	.	Cytoplasm
RPSA	Ribosomal protein	.	Cell membrane
RPL6	Ribosomal protein	.	Cytoplasm; cytosol Cytoplasm Rough endoplasmic reticulum
RPS4X	Ribosomal protein	.	Cytoplasm
RPS14	Ribosomal protein	.	.
RPS17	Ribosomal protein	.	Nucleus
RPS16	Ribosomal protein	.	.
RPS19	Ribosomal protein	.	Nucleus
RPS18	Ribosomal protein	.	Cell membrane Nucleus Cytoplasm Cytoplasm
RPS3	Ribosomal protein	.	Cytoplasm Nucleus
RACK1	Ribosomal protein	.	Nucleus
RPL24	Ribosomal protein	.	.
RPL13	Ribosomal protein	.	Cytoplasm
RPL26	Ribosomal protein	.	.
RPS27A	Ribosomal protein	.	Cytoplasm Nucleus
RPS10	Ribosomal protein	.	Cytoplasm Nucleus; nucleolus
NONO	RNA-binding	YES	Nucleus; nucleolus
RPL8	RNA-binding	YES	Cytoplasm
HDLBP	RNA-binding	.	Golgi apparatus; Endoplasmic reticulum
TIAL1	RNA-binding	.	Nucleus Cytoplasm Cytolytic granule Cytoplasm; Stress granule
PEG10	RNA-binding	.	.
KHSRP	RNA-binding	.	Nucleus Cytoplasm
SRRM2	RNA-binding	.	Nucleus speckle
LARP4B	RNA-binding	.	Cytoplasm; cytosol
ILF3	RNA-binding	YES	Nucleus; nucleolus Cytoplasm Nucleus
NCL	RNA-binding	YES	Nucleus; nucleolus
SRSF2	RNA-binding	.	Nucleus; nucleoplasm Nucleus speckle
SRSF3	RNA-binding	.	Nucleus speckle Cytoplasm
GEMIN5	RNA-binding	.	Nucleus; nucleoplasm Nucleus; gem Cytoplasm
MATR3	RNA-binding	.	Nucleus matrix
KHDRBS1	RNA-binding	YES	Nucleus Cytoplasm Membrane
YTHDC1	RNA-binding	.	Nucleus speckle
ZC3HAV1	RNA-binding	.	Cytoplasm Nucleus
FXR1	RNA-binding	.	Cytoplasm; cytosol
FXR2	RNA-binding	.	Cytoplasm
G3BP2	RNA-binding	.	Cytoplasm Cytoplasm; Stress granule
RBM12	RNA-binding	.	Cytoplasm Cell projection; lamellipodium Cell projection; ruffle
TIA1	RNA-binding	.	Nucleus Cytoplasm Cytoplasm; Stress granule
CHTOP	RNA-binding	.	Nucleus
CPSF7	RNA-binding	.	Nucleus Cytoplasm
CPSF6	RNA-binding	.	Nucleus; nucleoplasm Nucleus speckle Cytoplasm
FUS	RNA-binding	.	Nucleus
ALYREF	RNA-binding	.	Membrane
CPSF2	RNA-binding	.	Nucleus
LARP4	RNA-binding	.	Cytoplasm; Stress granule Cytoplasm; cytosol
PUM1	RNA-binding	.	Cytoplasm Cytoplasm; P-body Cytoplasmic granule
A1CF	RNA-binding	.	Nucleus Endoplasmic reticulum Cytoplasm
QKI	RNA-binding	.	Nucleus Cytoplasm
PUM2	RNA-binding	.	Cytoplasm Cytoplasmic granule Cytoplasm; perinuclear region
LIN28B	RNA-binding	.	Nucleus
CAPRIN1	RNA-binding	.	Cytoplasm; cytosol Cell projection; dendrite Cell projection
ZCCHC3	RNA-binding	.	Nucleus Cytoplasm
DAZAP1	RNA-binding	.	Cytoplasm Nucleus
ADAR	RNA-binding	.	Cytoplasm Nucleus
ELAVL1	RNA-binding	.	Cytoplasm Nucleus Cytoplasm; Stress granule Cytoplasm; P-body
RBM3	RNA-binding	.	Nucleus Cytoplasm Cell projection; dendrite
RBM15	RNA-binding	.	Nucleus speckle Nucleus
STRBP	RNA-binding	.	Cytoplasm
PABPC4	RNA-binding	.	Cytoplasm
ZFR	RNA-binding	.	Cytoplasm and cytosol; Nucleus
CSDE1	RNA-binding	.	Cytoplasm
RBM12B	RNA-binding	.	.
RBMS1	RNA-binding	.	Nucleus
PABPC1	RNA-binding	.	Cytoplasm Cytoplasm; Stress granule Nucleus Cell projection; lamellipodium
RBM47	RNA-binding	.	Nucleus
STAU1	RNA-binding	.	Cytoplasm Rough endoplasmic reticulum
NUFIP2	RNA-binding	.	Nucleus Cytoplasm Cytoplasm; Stress granule
POLDIP3	RNA-binding	.	Nucleus
SRSF1	RNA-binding	.	Cytoplasm Nucleus speckle
NXF1	RNA-binding	.	Nucleus; nucleoplasm Nucleus speckle Nucleus
PABPN1	RNA-binding	.	Nucleus Cytoplasm Nucleus speckle
FAM120A	RNA-binding	.	Plasma membrane; cytoplasm and Cytosol
TRA2A	RNA-binding	.	Nucleus
IGF2BP1	RNA-binding	.	Nucleus
IGF2BP3	RNA-binding	.	Nucleus
IGF2BP2	RNA-binding	.	Nucleus
SRSF10	RNA-binding	.	Nucleus speckle Cytoplasm
NPM1	RNA-binding	YES	Nucleus; nucleolus Nucleus; nucleoplasm Cytoplasm
SSB	RNA-binding	.	Nucleus
YTHDF2	RNA-binding	.	Cytoplasm; cytosol Cytoplasm; P-body Cytoplasm
YTHDF3	RNA-binding	.	Cytoplasm; cytosol Cytoplasm; P-body Cytoplasm; Stress granule
HNRNPAB	RNA-binding	.	Nucleus Cytoplasm
NUDT21	RNA-binding	.	Nucleus Cytoplasm
SERBP1	RNA-binding	.	Cytoplasm Nucleus Cytoplasm; perinuclear region
ACIN1	RNA-binding	.	Nucleus
TNRC6B	RNA-binding	.	Cytoplasm; P-body
HNRNPA1	Viral nucleoprotein	YES	Nucleus Cytoplasm
HNRNPK	Viral nucleoprotein	YES	Cytoplasm Nucleus; nucleoplasm Cell projection
HNRNPA3	Viral nucleoprotein	.	Nucleus
AHNAK	Viral nucleoprotein	.	Nucleus
HNRNPR	Viral nucleoprotein	.	Nucleus
HNRNPL	Viral nucleoprotein	.	Endoplasmic reticulum membrane
HNRNPM	Viral nucleoprotein	.	Nucleus; nucleolus
HNRNPDL	Viral nucleoprotein	.	Secreted
HNRNPUL1	Viral nucleoprotein	.	Nucleus
HNRNPF	Viral nucleoprotein	.	Nucleus; nucleoplasm
HNRNPA2B1	Viral nucleoprotein	.	Nucleus; extracellular exosome
HNRNPD	Viral nucleoprotein	.	Nucleus
HNRNPC	Viral nucleoprotein	.	Nucleus
HNRNPH3	Viral nucleoprotein	.	Nucleus

## Sheet: Drug Target Information
No	Gene	Drug_name	DrunkBank_ID	PMID
1	EIF4A1	Triparanol	.	34737357
2	RPL8	Anisomycin	DB07374	32811513
3	ILF3	Triparanol	.	33636127
4	ILF3	Triparanol	.	33636127
5	ILF3	Selumetinib	DB11689	33636127
6	ILF3	MLN4924	DB11759	33636127
7	ILF3	CYCLOSPORINE	DB00091	34750486
8	DDX39B	Capsaicin	DB06774	34232536
9	DDX39B	Rocaglamide	DB15495	34232536
10	DDX39B	RocB	DB15496	34232536
11	NCL	Purinethol	DB01033	32194980
12	KHDRBS1	Triparanol	.	34750486
13	LARP1	Sapanisertib	DB11836	32353859
14	LARP1	SIROLIMUS	DB00877	32353859
15	LARP1	Sapanisertib	DB12015	32511329
16	LARP1	Rapamycin	DB12016	32511329
17	LARP1	(-)-Rapamycin	DB12017	32511329
18	LARP1	Ulocuplumab	DB12018	32511329
19	LARP1	Ulocuplumab	DB12018	32511329
20	NONO	Auranofin	DB00995	33636127
21	HNRNPK	Artenimol	DB11638	33636127
22	HNRNPK	Triparanol	.	33636127
23	DDX42	Tideglusib	DB12129	33636127
24	DDX42	Losmapimod	DB12270	33636127
25	DDX42	SAVOLITINIB	DB12048	33636127
26	DDX42	RIVOCERANIB	DB14765	33636127
27	DDX42	Amg-208	DB08079	33636127
28	DDX42	Triparanol	.	33636127
29	DDX42	Nilotinib	DB04868	33636127
30	DDX42	Erlotinib	DB00530	33636127
31	DDX42	Sorafenib	DB00398	33636127
32	PTBP1	Triparanol	.	33636127
33	PTBP1	DISULFIRAM	DB00822	33636127
34	EIF4H	Zotatifin (eFT226)	DB16408	34845387
35	HNRNPA1	Toremifene	DB00539	32194980
36	HNRNPA1	CAMPTOTHECIN	DB04690	33636127
37	HNRNPA1	PACLITAXEL	DB01229	33636127
38	NPM1	Toremifene	DB00539	32194980
39	NPM1	Purinethol	DB01033	32194980
40	NPM1	Imatinib	DB00619	33636127
41	NPM1	Triparanol	.	33636127
42	RPL3	Triparanol	.	32811513
43	RPL3	Anisomycin	DB07374	32811513
44	RPL3	Synribo	DB04865	32811513
45	RPL8	Anisomycin	DB07374	32811513
46	RPS6	Artenimol	DB11638	34232536
47	LARP1	Sapanisertib	DB11836	32353859
48	LARP1	SIROLIMUS	DB00877	32353859
49	LARP1	Sapanisertib	DB12015	32511329
50	LARP1	Rapamycin	DB12016	32511329
51	LARP1	(-)-Rapamycin	DB12017	32511329
52	LARP1	Ulocuplumab	DB12018	32511329
53	LARP1	Ulocuplumab	DB12018	32511329
54	RPS2	Artenimol	DB11638	34232536
55	RPL15	Anisomycin	DB07374	32811513
56	HNRNPA1	Toremifene	DB00539	32194980
57	HNRNPA1	CAMPTOTHECIN	DB04690	33636127
58	HNRNPA1	PACLITAXEL	DB01229	33636127
59	HNRNPK	Artenimol	DB11638	33636127
60	HNRNPK	Triparanol	.	33636127
61	LARP1	Sapanisertib	DB11836	32353859
62	LARP1	SIROLIMUS	DB00877	32353859
63	LARP1	Sapanisertib	DB12015	32511329
64	LARP1	Rapamycin	DB12016	32511329
65	LARP1	(-)-Rapamycin	DB12017	32511329
66	LARP1	Ulocuplumab	DB12018	32511329
67	LARP1	Ulocuplumab	DB12018	32511329
68	HNRNPK	Artenimol	DB11638	33636127
69	HNRNPK	Triparanol	.	33636127
70	HNRNPA1	Toremifene	DB00539	32194980
71	HNRNPA1	CAMPTOTHECIN	DB04690	33636127
72	HNRNPA1	PACLITAXEL	DB01229	33636127
73	RPL3	Triparanol	.	32811513
74	RPL3	Anisomycin	DB07374	32811513
75	RPL3	Synribo	DB04865	32811513
76	RPS6	Artenimol	DB11638	34232536
77	RPL8	Anisomycin	DB07374	32811513
78	RPS2	Artenimol	DB11638	34232536
79	RPL15	Anisomycin	DB07374	32811513
80	EIF4A1	Triparanol	.	34737357
81	DDX42	Tideglusib	DB12129	33636127
82	DDX42	Losmapimod	DB12270	33636127
83	DDX42	SAVOLITINIB	DB12048	33636127
84	DDX42	RIVOCERANIB	DB14765	33636127
85	DDX42	Amg-208	DB08079	33636127
86	DDX42	Triparanol	.	33636127
87	DDX42	Nilotinib	DB04868	33636127
88	DDX42	Erlotinib	DB00530	33636127
89	DDX42	Sorafenib	DB00398	33636127
90	DDX39B	Capsaicin	DB06774	34232536
91	DDX39B	Rocaglamide	DB15495	34232536
92	DDX39B	RocB	DB15496	34232536
93	EIF4A1	Triparanol	.	34737357
94	EIF4H	Zotatifin (eFT226)	DB16408	34845387
95	EIF3F	Toremifene	DB00539	32194980
96	PTBP1	Triparanol	.	33636127
97	PTBP1	DISULFIRAM	DB00822	33636127
98	LARP1	Sapanisertib	DB11836	32353859
99	LARP1	SIROLIMUS	DB00877	32353859
100	LARP1	Sapanisertib	DB12015	32511329
101	LARP1	Rapamycin	DB12016	32511329
102	LARP1	(-)-Rapamycin	DB12017	32511329
103	LARP1	Ulocuplumab	DB12018	32511329
104	LARP1	Ulocuplumab	DB12018	32511329
105	NONO	Auranofin	DB00995	33636127
106	HNRNPK	Artenimol	DB11638	33636127
107	HNRNPK	Triparanol	.	33636127
108	PTBP1	Triparanol	.	33636127
109	PTBP1	DISULFIRAM	DB00822	33636127
110	NONO	Auranofin	DB00995	33636127
111	HNRNPK	Artenimol	DB11638	33636127
112	HNRNPK	Triparanol	.	33636127
113	RPL8	Anisomycin	DB07374	32811513
114	EEF1G	Triflurin	DB00831	33743211
115	EEF1G	Suramin	DB04786	33743211
116	EEF1G	Idelalisib	DB09054	33743211
117	EEF1A1	137219-37-5	DB04977	33495306

## Sheet: Host factors functions and KEGG
Host Proteins	Protein Functionsf from Uniprot	Pathways_Name	KEGG_Pathways_ID
EIF5A	Possesses single-stranded DNA-stimulated ATPase and ATP-dependent DNA helicase (3' to 5') activity; hexamerization is thoughtto be critical for ATP hydrolysis and adjacent subunits in the ring-like structure contribute to the ATPase activity. Component of the NuA4 histone acetyltransferasecomplex which is involved in transcriptional activation of select genesprincipally by acetylation of nucleoso…	Wnt signaling pathway	hsa04310
EIF4G1	Component of the protein complex eIF4F, which is involved inthe recognition of the mRNA cap, ATP-dependent unwinding of 5'-terminalsecondary structure and recruitment of mRNA to the ribosome. As amember of the eIF4F complex, required for endoplasmic reticulum stress-induced ATF4 mRNA translation.	Viral myocarditis	hsa05416
CPSF6	Component of the cleavage factor Im (CFIm) complex thatfunctions as an activator of the pre-mRNA 3'-end cleavage andpolyadenylation processing required for the maturation of pre-mRNA intofunctional mRNAs. CFIm contributes to the recruitment of multiproteincomplexes on specific sequences on the pre-mRNA 3'-end, so calledcleavage and polyadenylation signals (pA signals). Most pre-mRNAs contain mult…	Viral life cycle - HIV-1	hsa03250
CPSF7	Component of the cleavage factor Im (CFIm) complex thatfunctions as an activator of the pre-mRNA 3'-end cleavage andpolyadenylation processing required for the maturation of pre-mRNA intofunctional mRNAs. CFIm contributes to the recruitment of multiprotein complexes onspecific sequences on the pre-mRNA 3'-end, so called cleavage andpolyadenylation signals (pA signals). Most pre-mRNAs contain mult…	Viral life cycle - HIV-1	hsa03250
PPIA	Catalyzes the cis-trans isomerization of proline imidicpeptide bonds in oligopeptides. Exerts a strongchemotactic effect on leukocytes partly through activation of one ofits membrane receptors BSG/CD147, initiating a signaling cascade thatculminates in MAPK/ERK activation. Activates endothelial cells (ECs) in a pro-inflammatory manner bystimulating activation of NF-kappa-B and ERK, JNK and p38 MA…	Viral life cycle - HIV-1	hsa03250
SND1	Endonuclease that mediates miRNA decay of both protein-freeand AGO2-loaded miRNAs. As part ofits function in miRNA decay, regulates mRNAs involved in G1-to-S phasetransition. Functions as a bridging factor betweenSTAT6 and the basal transcription factor. Plays arole in PIM1 regulation of MYB activity. Functions asa transcriptional coactivator for STAT5.	Viral carcinogenesis	hsa05203
EWSR1	Might normally function as a transcriptional repressor. EWS-fusion-proteins (EFPS) may play a role in the tumorigenic process. Theymay disturb gene expression by mimicking, or interfering with thenormal function of CTD-POLII within the transcription initiationcomplex. They may also contribute to an aberrant activation of thefusion protein target genes.	Transcriptional misregulation in cancer	hsa05202
YBX3	Binds to the GM-CSF promoter. Seems to act as a repressor. Binds also to full-length mRNA and to short RNA sequences containingthe consensus site 5'-UCCAUCA-3'. May have a role in translationrepression.	Tight junction	hsa04530
SSB	Binds to the 3' poly (U) terminus of nascent RNA polymeraseIII transcripts, protecting them from exonuclease digestion andfacilitating their folding and maturation. In case of Coxsackievirus B3 infection, binds to theviral internal ribosome entry site (IRES) and stimulates the IRES-mediated translation.	Systemic lupus erythematosus	hsa05322
DDX42	ATP-dependent RNA helicase. Binds to partially double-stranded RNAs (dsRNAs) in order to unwind RNA secondary structures. Unwinding is promoted in the presence of single-strand bindingproteins. Mediates also RNA duplex formation thereby displacing thesingle-strand RNA binding protein. ATP and ADP modulate its activity:ATP binding and hydrolysis by DDX42 triggers RNA strand separation, whereas the…	Spliceosome	hsa03040
DHX15	RNA helicase involved in mRNA processing and antiviral innateimmunity. Pre-mRNA processingfactor involved in disassembly of spliceosomes after the release ofmature mRNA. In cooperation with TFIP11 seem to beinvolved in the transition of the U2, U5 and U6 snRNP-containing ILcomplex to the snRNP-free IS complex leading to efficient debranchingand turnover of excised introns. Plays a key role inanti…	Spliceosome	hsa03040
HNRNPC	Binds pre-mRNA and nucleates the assembly of 40S hnRNPparticles. Interacts with poly-U tracts in the 3'-UTRor 5'-UTR of mRNA and modulates the stability and the level oftranslation of bound mRNA molecules. Single HNRNPC tetramers bind 230-240nucleotides. Trimers of HNRNPC tetramers bind 700 nucleotides. May play a role in the early steps of spliceosomeassembly and pre-mRNA splicing. N6-methyladen…	Spliceosome	hsa03040
HNRNPM	Pre-mRNA binding protein in vivo, binds avidly to poly (G) andpoly (U) RNA homopolymers in vitro. Involved in splicing. Acts as areceptor for carcinoembryonic antigen in Kupffer cells, may initiate aseries of signaling events leading to tyrosine phosphorylation ofproteins and induction of IL-1 alpha, IL-6, IL-10 and tumor necrosisfactor alpha cytokines.	Spliceosome	hsa03040
HNRNPU	DNA- and RNA-binding protein involved in several cellularprocesses such as nuclear chromatin organization, telomere-lengthregulation, transcription, mRNA alternative splicing and stability, Xist-mediated transcriptional silencing and mitotic cell progression. Plays a role in the regulation ofinterphase large-scale gene-rich chromatin organization throughchromatin-associated RNAs (caRNAs) in a tra…	Spliceosome	hsa03040
PRPF19	Ubiquitin-protein ligase which is a core component of severalcomplexes mainly involved pre-mRNA splicing and DNA repair. Requiredfor pre-mRNA splicing as component of the spliceosome. Core component of the PRP19C/Prp19 complex/NTC/Nineteen complex whichis part of the spliceosome and participates in its assembly, itsremodeling and is required for its activity. During assembly of thespliceosome, me…	Spliceosome	hsa03040
PRPF40A	Binds to WASL/N-WASP and suppresses its translocation fromthe nucleus to the cytoplasm, thereby inhibiting its cytoplasmicfunction. Plays a role in the regulation of cellmorphology and cytoskeletal organization. Required in the control ofcell shape and migration. May play a role in cytokinesis. May beinvolved in pre-mRNA splicing.	Spliceosome	hsa03040
RBMX	RNA-binding protein that plays several role in the regulationof pre- and post-transcriptional processes. Implicated in tissue-specific regulation of gene transcription and alternative splicing ofseveral pre-mRNAs. Binds to and stimulates transcription from the tumorsuppressor TXNIP gene promoter; may thus be involved in tumorsuppression. When associated with SAFB, binds to and stimulatestranscrip…	Spliceosome	hsa03040
SNRNP70	Component of the spliceosomal U1 snRNP, which is essentialfor recognition of the pre-mRNA 5' splice-site and the subsequentassembly of the spliceosome. SNRNP70binds to the loop I region of U1-snRNA.	Spliceosome	hsa03040
SNRPA	Component of the spliceosomal U1 snRNP, which is essentialfor recognition of the pre-mRNA 5' splice-site and the subsequentassembly of the spliceosome. U1 snRNP is the first snRNP to interactwith pre-mRNA. This interaction is required for the subsequent bindingof U2 snRNP and the U4/U6/U5 tri-snRNP. SNRPA binds stem loop II of U1snRNA. In a snRNP-free form (SF-A) may be involved in coupled pre-mR…	Spliceosome	hsa03040
SRSF10	Splicing factor that in its dephosphorylated form acts as ageneral repressor of pre-mRNA splicing. Seems to interfere with the U1 snRNP5'-splice recognition of SNRNP70. Required forsplicing repression in M-phase cells and after heat shock. Also acts as a splicing factor that specificallypromotes exon skipping during alternative splicing. Interaction with YTHDC1, a RNA-binding protein that recogni…	Spliceosome	hsa03040
SRSF7	Required for pre-mRNA splicing. Can also modulate alternativesplicing in vitro. Represses the splicing of MAPT/Tau exon 10. Mayfunction as export adapter involved in mRNA nuclear export such as ofhistone H2A. Binds mRNA which is thought to be transferred to the NXF1-NXT1 heterodimer for export (TAP/NXF1 pathway); enhances NXF1-NXT1 RNA-binding activity. RNA-binding is semi-sequence specific.	Spliceosome	hsa03040
U2AF2	Plays a role in pre-mRNA splicing and 3'-end processing. By recruiting PRPF19 and the PRP19C/Prp19complex/NTC/Nineteen complex to the RNA polymerase II C-terminal domain (CTD), and thereby pre-mRNA, may couple transcription to splicing. Induces cardiac troponin-T (TNNT2) pre-mRNA exoninclusion in muscle. Regulates the TNNT2 exon 5 inclusion throughcompetition with MBNL1. Binds preferentially to a…	Spliceosome	hsa03040
DDX39B	Protein with pleiotropic attributes mediated in a cell-compartment- and tissue-specific manner, which include the plasmamembrane-associated cell signaling functions, mitochondrial chaperone, and transcriptional co-regulator of transcription factors and sexsteroid hormones in the nucleus.	Spliceosome	hsa03040
PUM1	Sequence-specific RNA-binding protein that acts as a post-transcriptional repressor by binding the 3'-UTR of mRNA targets. Bindsto an RNA consensus sequence, the Pumilio Response Element (PRE), 5'-UGUANAUA-3', that is related to the Nanos Response Element (NRE). Mediates post-transcriptional repression of transcripts via differentmechanisms: acts via direct recruitment of the CCR4-POP2-NOTdeadeny…	Spinocerebellar ataxia	hsa05017
PUM2	Sequence-specific RNA-binding protein that acts as a post-transcriptional repressor by binding the 3'-UTR of mRNA targets. Bindsto an RNA consensus sequence, the Pumilio Response Element (PRE), 5'-UGUANAUA-3', that is related to the Nanos Response Element (NRE). Mediates post-transcriptional repression oftranscripts via different mechanisms: acts via direct recruitment ofthe CCR4-POP2-NOT deadeny…	Spinocerebellar ataxia	hsa05017
AHNAK	May be required for neuronal cell differentiation.	Salmonella infection	hsa05132
FLNA	Promotes orthogonal branching of actin filaments and linksactin filaments to membrane glycoproteins. Anchors varioustransmembrane proteins to the actin cytoskeleton and serves as ascaffold for a wide range of cytoplasmic signaling proteins. Interaction with FLNB may allow neuroblast migration from theventricular zone into the cortical plate. Tethers cell surface-localized furin, modulates its rat…	Salmonella infection	hsa05132
CNOT1	Scaffolding component of the CCR4-NOT complex which is one ofthe major cellular mRNA deadenylases and is linked to various cellularprocesses including bulk mRNA degradation, miRNA-mediated repression, translational repression during translational initiation and generaltranscription regulation. Additional complex functions may be aconsequence of its influence on mRNA expression. Its scaffoldingfun…	RNA degradation	hsa03018
DDX6	Essential for the formation of P-bodies, cytosolic membrane-less ribonucleoprotein granules involved in RNA metabolism through thecoordinated storage of mRNAs encoding regulatory functions. Plays a role in P-bodies to coordinate the storage of translationally inactive mRNAs inthe cytoplasm and prevent their degradation. In theprocess of mRNA degradation, plays a role in mRNA decapping. Blocks aut…	RNA degradation	hsa03018
PRRC2A	Non-catalytic component of the RNA exosome complex which has3'->5' exoribonuclease activity and participates in a multitude ofcellular RNA processing and degradation events. In the nucleus, the RNAexosome complex is involved in proper maturation of stable RNA speciessuch as rRNA, snRNA and snoRNA, in the elimination of RNA processingby-products and non-coding 'pervasive' transcripts, such as anti…	RNA degradation	hsa03018
DDX3X	.	RIG-I-like receptor signaling pathway	hsa04622
DDX5	Involved in the alternative regulation of pre-mRNA splicing;its RNA helicase activity is necessary for increasing tau exon 10inclusion and occurs in a RBM4-dependent manner. Binds to the tau pre-mRNA in the stem-loop region downstream of exon 10. The rate of ATPhydrolysis is highly stimulated by single-stranded RNA. Involved intranscriptional regulation; the function is independent of the RNAheli…	Proteoglycans in cancer	hsa05205
RRBP1	Acts as a ribosome receptor and mediates interaction betweenthe ribosome and the endoplasmic reticulum membrane.	Protein processing in endoplasmic reticulum	hsa04141
SSR4	TRAP proteins are part of a complex whose function is to bindcalcium to the ER membrane and thereby regulate the retention of ERresident proteins.	Protein processing in endoplasmic reticulum	hsa04141
MYH9	Cellular myosin that appears to play a role in cytokinesis, cell shape, and specialized functions such as secretion and capping. Required for cortical actin clearance prior to oocyte exocytosis. Promotes cell motility in conjunction with S100A4. During cell spreading, plays an important role incytoskeleton reorganization, focal contact formation (in the marginsbut not the central part of spreadin…	Pathogenic Escherichia coli infection	hsa05130
NCL	Nucleolin is the major nucleolar protein of growingeukaryotic cells. It is found associated with intranucleolar chromatinand pre-ribosomal particles. It induces chromatin decondensation bybinding to histone H1. It is thought to play a role in pre-rRNAtranscription and ribosome assembly. May play a role in the process oftranscriptional elongation. Binds RNA oligonucleotides with 5'-UUAGGG-3' repea…	Pathogenic Escherichia coli infection	hsa05130
UBA1	Catalyzes the first step in ubiquitin conjugation to markcellular proteins for degradation through the ubiquitin-proteasomesystem. Activatesubiquitin by first adenylating its C-terminal glycine residue with ATP, and thereafter linking this residue to the side chain of a cysteineresidue in E1, yielding a ubiquitin-E1 thioester and free AMP. Essential for the formation of radiation-inducedfoci, tim…	Parkinson disease	hsa05012
XRCC5	Single-stranded DNA-dependent ATP-dependent helicase thatplays a key role in DNA non-homologous end joining (NHEJ) by recruitingDNA-PK to DNA. Required for double-strand break repair and V (D) Jrecombination. Also has a role in chromosome translocation. TheDNA helicase II complex binds preferentially to fork-like ends ofdouble-stranded DNA in a cell cycle-dependent manner. It works in the 3'-5' d…	Non-homologous end-joining	hsa03450
XRCC6	Single-stranded DNA-dependent ATP-dependent helicase thatplays a key role in DNA non-homologous end joining (NHEJ) by recruitingDNA-PK to DNA. Required for double-strand break repair and V (D) J recombination. Also has a role inchromosome translocation. Has a role in chromosome translocation. The DNA helicase IIcomplex binds preferentially to fork-like ends of double-stranded DNAin a cell cycle-d…	Non-homologous end-joining	hsa03450
HMGB1	Multifunctional redox sensitive protein with various roles indifferent cellular compartments. In the nucleus is one of the majorchromatin-associated non-histone proteins and acts as a DNA chaperoneinvolved in replication, transcription, chromatin remodeling, V (D) Jrecombination, DNA repair and genome stability. Proposed to bean universal biosensor for nucleic acids. Promotes host inflammatoryres…	Neutrophil extracellular trap formation	hsa04613
RPS9	Has activity against the synthetic substrates Boc-Phe-Ser-Arg-Mec, Boc-Leu-Thr-Arg-Mec, Boc-Gln-Ala-Arg-Mec and Boc-Val-Pro-Arg-Mec. The single-chain form is more active than the two-chain formagainst all of these substrates.	Neuroactive ligand-receptor interaction	hsa04080
EIF4B	Required for the binding of mRNA to ribosomes. Functions inclose association with EIF4-F and EIF4-A. Binds near the 5'-terminalcap of mRNA in presence of EIF-4F and ATP. Promotes the ATPase activityand the ATP-dependent RNA unwinding activity of both EIF4-A and EIF4-F.	mTOR signaling pathway	hsa04150
ACIN1	Auxiliary component of the splicing-dependent multiproteinexon junction complex (EJC) deposited at splice junction on mRNAs. TheEJC is a dynamic structure consisting of core proteins and severalperipheral nuclear and cytoplasmic associated factors that join thecomplex only transiently either during EJC assembly or duringsubsequent mRNA metabolism. Component of the ASAP complexes which bindRNA in …	mRNA surveillance pathway	hsa03015
CPSF2	Component of the cleavage and polyadenylation specificityfactor (CPSF) complex that play a key role in pre-mRNA 3'-endformation, recognizing the AAUAAA signal sequence and interacting withpoly (A) polymerase and other factors to bring about cleavage andpoly (A) addition. Involved in the histone 3' end pre-mRNA processing.	mRNA surveillance pathway	hsa03015
CSTF3	One of the multiple factors required for polyadenylation and3'-end cleavage of mammalian pre-mRNAs.	mRNA surveillance pathway	hsa03015
DAZAP1	RNA-binding protein, which may be required duringspermatogenesis.	mRNA surveillance pathway	hsa03015
DDX19A	ATP-dependent RNA helicase involved in mRNA export from thenucleus. Rather than unwinding RNA duplexes, DDX19 functions as aremodeler of ribonucleoprotein particles, whereby proteins bound tonuclear mRNA are dissociated and replaced by cytoplasmic mRNA bindingproteins.	mRNA surveillance pathway	hsa03015
EIF4A3	ATP-dependent RNA helicase. Involved inpre-mRNA splicing as component of the spliceosome. Core component of the splicing-dependent multiprotein exon junctioncomplex (EJC) deposited at splice junctions on mRNAs. The EJC is a dynamic structureconsisting of core proteins and several peripheral nuclear andcytoplasmic associated factors that join the complex only transientlyeither during EJC assembly …	mRNA surveillance pathway	hsa03015
ETF1	Directs the termination of nascent peptide synthesis (translation) in response to the termination codons UAA, UAG and UGA. Component of the transient SURFcomplex which recruits UPF1 to stalled ribosomes in the context ofnonsense-mediated decay (NMD) of mRNAs containing premature stopcodons. Required for SHFL-mediated translation termination whichinhibits programmed ribosomal frameshifting (-1PRF)…	mRNA surveillance pathway	hsa03015
GSPT1	Involved in translation termination in response to thetermination codons UAA, UAG and UGA. Stimulates theactivity of ETF1. Involved in regulation of mammaliancell growth. Component of the transient SURF complexwhich recruits UPF1 to stalled ribosomes in the context of nonsense-mediated decay (NMD) of mRNAs containing premature stop codons. Required for SHFL-mediated translation terminationwhich i…	mRNA surveillance pathway	hsa03015
NUDT21	Component of the cleavage factor Im (CFIm) complex thatfunctions as an activator of the pre-mRNA 3'-end cleavage andpolyadenylation processing required for the maturation of pre-mRNA intofunctional mRNAs. CFIm contributes to the recruitment of multiprotein complexes onspecific sequences on the pre-mRNA 3'-end, so called cleavage andpolyadenylation signals (pA signals). Most pre-mRNAs contain mult…	mRNA surveillance pathway	hsa03015
PABPC1	Binds the poly (A) tail of mRNA, including that of its owntranscript, and regulates processes of mRNA metabolism such as pre-mRNAsplicing and mRNA stability. Its function in translational initiation regulationcan either be enhanced by PAIP1 or repressed by PAIP2. Can probably bind to cytoplasmic RNA sequences otherthan poly (A) in vivo. Binds to N6-methyladenosine (m6A) -containingmRNAs and contr…	mRNA surveillance pathway	hsa03015
PABPC4	Binds the poly (A) tail of mRNA. May be involved incytoplasmic regulatory processes of mRNA metabolism. Can probably bindto cytoplasmic RNA sequences other than poly (A) in vivo.	mRNA surveillance pathway	hsa03015
PNN	Transcriptional activator binding to the E-box 1 coresequence of the E-cadherin promoter gene; the core-binding sequence is5'CAGGTG-3'. Capable of reversing CTBP1-mediated transcriptionrepression. Auxiliary component of the splicing-dependent multiproteinexon junction complex (EJC) deposited at splice junction on mRNAs. TheEJC is a dynamic structure consisting of core proteins and severalperipher…	mRNA surveillance pathway	hsa03015
UPF1	RNA-dependent helicase required for nonsense-mediated decay (NMD) of aberrant mRNAs containing premature stop codons and modulatesthe expression level of normal mRNAs. Isrecruited to mRNAs upon translation termination and undergoes a cycleof phosphorylation and dephosphorylation; its phosphorylation appearsto be a key step in NMD. Recruitedby release factors to stalled ribosomes together with the…	mRNA surveillance pathway	hsa03015
WDR33	Essential for both cleavage and polyadenylation of pre-mRNA3' ends.	mRNA surveillance pathway	hsa03015
HNRNPK	One of the major pre-mRNA-binding proteins. Binds tenaciouslyto poly (C) sequences. Likely to play a role in the nuclear metabolismof hnRNAs, particularly for pre-mRNAs that contain cytidine-richsequences. Can also bind poly (C) single-stranded DNA. Plays animportant role in p53/TP53 response to DNA damage, acting at the levelof both transcription activation and repression. When sumoylated, actsa…	MicroRNAs in cancer	hsa05206
IGF2BP1	RNA-binding factor that recruits target transcripts tocytoplasmic protein-RNA complexes (mRNPs). This transcript 'caging'into mRNPs allows mRNA transport and transient storage. It alsomodulates the rate and location at which target transcripts encounterthe translational apparatus and shields them from endonuclease attacksor microRNA-mediated degradation. Preferentially binds to N6-methyladenosine…	MicroRNAs in cancer	hsa05206
DHCR24	Catalyzes the reduction of the delta-24 double bond of sterolintermediates during cholesterol biosynthesis. In addition to itscholesterol-synthesizing activity, can protect cells from oxidativestress by reducing caspase 3 activity during apoptosis induced byoxidative stress. Also protectsagainst amyloid-beta peptide-induced apoptosis.	Metabolic pathways	hsa01100
DHCR7	7-dehydrocholesterol reductase of the cholesterolbiosynthetic pathway reducing the C7-C8 double bond of cholesta-5, 7-dien-3beta-ol (7-dehydrocholesterol/7-DHC) and cholesta-5, 7, 24-trien-3beta-ol, two intermediates in that pathway.	Metabolic pathways	hsa01100
ATXN2	Scaffolding protein involved in the recruitment, assemblyand/or regulation of a variety of signaling molecules. Interacts with awide variety of proteins and plays a role in many cellular processes. Component of the 40S ribosomal subunit involved in translationalrepression. Involved in the initiation of theribosome quality control (RQC), a pathway that takes place when aribosome has stalled during…	Measles	hsa05162
RACK1	Isoform 3 acts as a DNA-dependent transcriptional repressor.	Measles	hsa05162
EZR	Probably involved in connections of major cytoskeletalstructures to the plasma membrane. In epithelial cells, required forthe formation of microvilli and membrane ruffles on the apical pole. Along with PLEKHG6, required for normal macropinocytosis.	Leukocyte transendothelial migration	hsa04670
EEF1A1	This protein promotes the GTP-dependent binding of aminoacyl-tRNA to the A-site of ribosomes during protein biosynthesis. Plays arole in the positive regulation of IFNG transcription in T-helper 1cells as part of an IFNG promoter-binding complex with TXK and PARP1.	Legionellosis	hsa05134
RAB1B	The small GTPases Rab are key regulators of intracellularmembrane trafficking, from the formation of transport vesicles to theirfusion with membranes. Rabs cyclebetween an inactive GDP-bound form and an active GTP-bound form that isable to recruit to membranes different set of downstream effectorsdirectly responsible for vesicle formation, movement, tethering andfusion. Plays a role in the initia…	Legionellosis	hsa05134
EEF1G	.	Legionellosis	hsa05134
HNRNPUL1	Acts as a basic transcriptional regulator. Represses basictranscription driven by several virus and cellular promoters. Whenassociated with BRD7, activates transcription of glucocorticoid-responsive promoter in the absence of ligand-stimulation. Plays also arole in mRNA processing and transport. Binds avidly to poly (G) andpoly (C) RNA homopolymers in vitro.	Influenza A	hsa05164
KPNA2	Functions in nuclear protein import as an adapter protein fornuclear receptor KPNB1. Binds specifically and directly to substratescontaining either a simple or bipartite NLS motif. Docking of theimportin/substrate complex to the nuclear pore complex (NPC) ismediated by KPNB1 through binding to nucleoporin FxFG repeats and thecomplex is subsequently translocated through the pore by an energyrequir…	Influenza A	hsa05164
PABPN1	Involved in the 3'-end formation of mRNA precursors (pre-mRNA) by the addition of a poly (A) tail of 200-250 nt to the upstreamcleavage product. Stimulates poly (A) polymerase (PAPOLA) conferring processivity on the poly (A) tail elongationreaction and controls also the poly (A) tail length. Increases the affinity of poly (A) polymerase for RNA. Is also present at various stages of mRNA metabolis…	Influenza A	hsa05164
TRIM25	Functions as a ubiquitin E3 ligase and as an ISG15 E3 ligase. Involved in innate immune defense against viruses bymediating ubiquitination of DDX58 and IFIH1. Mediates 'Lys-63'-linkedpolyubiquitination of the DDX58 N-terminal CARD-like region and mayplay a role in signal transduction that leads to the production ofinterferons in response to viral infection. Mediates 'Lys-63'-linked polyubiquitina…	Influenza A	hsa05164
ELAVL1	RNA-binding protein that binds to the 3'-UTR region of mRNAsand increases their stability. Involved in embryonic stem cell (ESC) differentiation: preferentially binds mRNAs that are not methylated byN6-methyladenosine (m6A), stabilizing them, promoting ESCdifferentiation. Has also been shown to be capable ofbinding to m6A-containing mRNAs and contributes to MYC stability bybinding to m6A-containi…	IL-17 signaling pathway	hsa04657
POLR2B	DNA-dependent RNA polymerase catalyzes the transcription ofDNA into RNA using the four ribonucleoside triphosphates as substrates. Second largest component of RNA polymerase II which synthesizes mRNAprecursors and many functional non-coding RNAs. Proposed to contributeto the polymerase catalytic activity and forms the polymerase activecenter together with the largest subunit. Pol II is the centra…	Huntington disease	hsa05016
RAN	GTPase involved in nucleocytoplasmic transport, participatingboth to the import and the export from the nucleus of proteins and RNAs. Switches between acytoplasmic GDP- and a nuclear GTP-bound state by nucleotide exchangeand GTP hydrolysis. Nuclear importreceptors such as importin beta bind their substrates only in theabsence of GTP-bound RAN and release them upon direct interaction withGTP-bound…	Human T-cell leukemia virus 1 infection	hsa05166
RANBP1	Plays a role in RAN-dependent nucleocytoplasmic transport. Alleviates the TNPO1-dependent inhibition of RAN GTPase activity andmediates the dissociation of RAN from proteins involved in transportinto the nucleus. Induces a conformation change in thecomplex formed by XPO1 and RAN that triggers the release of the nuclearexport signal of cargo proteins. Promotes thedisassembly of the complex formed …	Human T-cell leukemia virus 1 infection	hsa05166
ZCCHC3	DNA deaminase (cytidine deaminase) which acts as an inhibitorof retrovirus replication and retrotransposon mobility via deaminase-dependent and -independent mechanisms. After the penetration ofretroviral nucleocapsids into target cells of infection and theinitiation of reverse transcription, it can induce the conversion ofcytosine to uracil in the minus-sense single-strand viral DNA, leadingto G-…	Human immunodeficiency virus 1 infection	hsa05170
NXF1	Involved in the nuclear export of mRNA species bearingretroviral constitutive transport elements (CTE) and in the export ofmRNA from the nucleus to the cytoplasm (TAP/NFX1 pathway). The NXF1-NXT1 heterodimer is involved in the exportof HSP70 mRNA in conjunction with ALYREF/THOC4 and THOC5 components ofthe TREX complex. ALYREF/THOC4-bound mRNA is thought to be transferred to the NXF1-NXT1heterodim…	Herpes simplex virus 1 infection	hsa05168
SRSF1	Plays a role in preventing exon skipping, ensuring theaccuracy of splicing and regulating alternative splicing. Interactswith other spliceosomal components, via the RS domains, to form abridge between the 5'- and 3'-splice site binding components, U1 snRNPand U2AF. Can stimulate binding of U1 snRNP to a 5'-splice site-containing pre-mRNA. Binds to purine-rich RNA sequences, either theoctamer, 5'-…	Herpes simplex virus 1 infection	hsa05168
SRSF2	Necessary for the splicing of pre-mRNA. It is required forformation of the earliest ATP-dependent splicing complex and interactswith spliceosomal components bound to both the 5'- and 3'-splice sitesduring spliceosome assembly. It also is required for ATP-dependentinteractions of both U1 and U2 snRNPs with pre-mRNA. Interacts withother spliceosomal components, via the RS domains, to form a bridgeb…	Herpes simplex virus 1 infection	hsa05168
SRSF6	Plays a role in constitutive splicing and modulates theselection of alternative splice sites. Plays a role in the alternativesplicing of MAPT/Tau exon 10. Binds to alternative exons of TNC pre-mRNA and promotes the expression of alternatively spliced TNC. Plays arole in wound healing and in the regulation of keratinocytedifferentiation and proliferation via its role in alternative splicing.	Herpes simplex virus 1 infection	hsa05168
SRSF9	Plays a role in constitutive splicing and can modulate theselection of alternative splice sites. Represses the splicing ofMAPT/Tau exon 10.	Herpes simplex virus 1 infection	hsa05168
EIF2S1	Functions in the early steps of protein synthesis by forminga ternary complex with GTP and initiator tRNA. Thiscomplex binds to a 40S ribosomal subunit, followed by mRNA binding toform a 43S pre-initiation complex. Junction of the60S ribosomal subunit to form the 80S initiation complex is preceded byhydrolysis of the GTP bound to eIF-2 and release of an eIF-2-GDP binarycomplex. In order for eIF-2…	Hepatitis C	hsa05160
RPS18	Multifunctional ATP-dependent RNA helicase. The ATPase activity can bestimulated by various ribo-and deoxynucleic acids indicative for arelaxed substrate specificity. In vitro can unwindpartially double-stranded DNA with a preference for 5'-single-strandedDNA overhangs. Binds RNA G-quadruplex (rG4s) structures, including those located in the 5'-UTR ofNRAS mRNA. Involved in many cellular processes…	Hepatitis B	hsa05161
PRDX6	Thiol-specific peroxidase that catalyzes the reduction ofhydrogen peroxide and organic hydroperoxides to water and alcohols, respectively. Can reduce H (2) O (2) andshort chain organic, fatty acid, and phospholipid hydroperoxides. Also has phospholipase activity, can thereforeeither reduce the oxidized sn-2 fatty acyl group of phospholipids (peroxidase activity) or hydrolyze the sn-2 ester bond o…	Glutathione metabolism	hsa00480
PRMT1	Arginine methyltransferase that methylates (mono andasymmetric dimethylation) the guanidino nitrogens of arginyl residuespresent in proteins such as ESR1, histone H2, H3 and H4, ILF3, HNRNPA1, HNRNPD, NFATC2IP, SUPT5H, TAF15, EWS, HABP4, SERBP1, RBM15, FOXO1, CHTOP and MAP3K5/ASK1. Constitutes the main enzyme that mediatesmonomethylation and asymmetric dimethylation of histone H4 'Arg-4' (H4R3me1…	FoxO signaling pathway	hsa04068
TLN1	Probably involved in connections of major cytoskeletalstructures to the plasma membrane. High molecular weight cytoskeletalprotein concentrated at regions of cell-substratum contact and, inlymphocytes, at cell-cell contacts.	Focal adhesion	hsa04510
PCBP2	Single-stranded nucleic acid binding protein that bindspreferentially to oligo dC. Major cellular poly (rC) -binding protein. Binds also poly (rU). Negatively regulates cellular antiviral responsesmediated by MAVS signaling. It acts as an adapterbetween MAVS and the E3 ubiquitin ligase ITCH, therefore triggeringMAVS ubiquitination and degradation.	Ferroptosis	hsa04216
ACAT2	Involved in the biosynthetic pathway of cholesterol.	Fat digestion and absorption	hsa04975
PDCD6IP	Multifunctional protein involved in endocytosis, multivesicular body biogenesis, membrane repair, cytokinesis, apoptosisand maintenance of tight junction integrity. Class E VPS proteininvolved in concentration and sorting of cargo proteins of themultivesicular body (MVB) for incorporation into intralumenal vesicles (ILVs) that are generated by invagination and scission from thelimiting membrane o…	Endocytosis	hsa04144
SSBP1	Binds preferentially and cooperatively to pyrimidine richsingle-stranded DNA (ss-DNA). In vitro, required to maintain the copy number ofmitochondrial DNA (mtDNA) and plays a crucial role during mtDNAreplication by stimulating the activity of the replisome componentsPOLG and TWNK at the replication fork. Promotes the activity of the gamma complex polymerase POLG, largely byorganizing the template …	DNA replication	hsa03030
AHCY	Catalyzes the hydrolysis of S-adenosyl-L-homocysteine to formadenosine and homocysteine. Binds copper ions.	Cysteine and methionine metabolism	hsa00270
ADAR	Catalyzes the hydrolytic deamination of adenosine to inosinein double-stranded RNA (dsRNA) referred to as A-to-I RNA editing. This may affect geneexpression and function in a number of ways that include mRNAtranslation by changing codons and hence the amino acid sequence ofproteins since the translational machinery read the inosine as aguanosine; pre-mRNA splicing by altering splice site recognit…	Coronavirus disease - COVID-19	hsa05171
RPL13	Component of the ribosome, a large ribonucleoprotein complexresponsible for the synthesis of proteins in the cell. The small ribosomal subunit (SSU) binds messengerRNAs (mRNAs) and translates the encoded message by selecting cognateaminoacyl-transfer RNA (tRNA) molecules. The large subunit (LSU) contains the ribosomal catalytic site termed the peptidyltransferase center (PTC), which catalyzes the…	Coronavirus disease - COVID-19	hsa05171
RPL15	.	Coronavirus disease - COVID-19	hsa05171
RPL21	Component of the large ribosomal subunit.	Coronavirus disease - COVID-19	hsa05171
RPL24	.	Coronavirus disease - COVID-19	hsa05171
RPL26	Component of the large ribosomal subunit.	Coronavirus disease - COVID-19	hsa05171
RPL3	The L3 protein is a component of the large subunit ofcytoplasmic ribosomes.	Coronavirus disease - COVID-19	hsa05171
RPL5	Component of the ribosome, a large ribonucleoprotein complexresponsible for the synthesis of proteins in the cell. The smallribosomal subunit (SSU) binds messenger RNAs (mRNAs) and translates theencoded message by selecting cognate aminoacyl-transfer RNA (tRNA) molecules. The large subunit (LSU) contains the ribosomal catalyticsite termed the peptidyl transferase center (PTC), which catalyzes the…	Coronavirus disease - COVID-19	hsa05171
RPL6	Component of the large ribosomal subunit.	Coronavirus disease - COVID-19	hsa05171
RPL8	Component of the large ribosomal subunit.	Coronavirus disease - COVID-19	hsa05171
RPS10	Component of the 40S ribosomal subunit.	Coronavirus disease - COVID-19	hsa05171
RPS14	.	Coronavirus disease - COVID-19	hsa05171
RPS16	.	Coronavirus disease - COVID-19	hsa05171
RPS19	.	Coronavirus disease - COVID-19	hsa05171
RPS2	Component of the ribosome, a large ribonucleoprotein complexresponsible for the synthesis of proteins in the cell. The smallribosomal subunit (SSU) binds messenger RNAs (mRNAs) and translates theencoded message by selecting cognate aminoacyl-transfer RNA (tRNA) molecules. The large subunit (LSU) contains the ribosomal catalyticsite termed the peptidyl transferase center (PTC), which catalyzes the…	Coronavirus disease - COVID-19	hsa05171
RPS27A	Exists either covalently attached to anotherprotein, or free (unanchored). When covalently bound, it is conjugatedto target proteins via an isopeptide bond either as a monomer (monoubiquitin), a polymer linked via different Lys residues of theubiquitin (polyubiquitin chains) or a linear polymer linked via theinitiator Met of the ubiquitin (linear polyubiquitin chains). Polyubiquitin chains, when …	Coronavirus disease - COVID-19	hsa05171
RPS3	Involved in translation as a component of the 40S smallribosomal subunit. Has endonuclease activity and playsa role in repair of damaged DNA. Cleavesphosphodiester bonds of DNAs containing altered bases with broadspecificity and cleaves supercoiled DNA more efficiently than relaxedDNA. Displays high binding affinity for 7, 8-dihydro-8-oxoguanine (8-oxoG), a common DNA lesion caused by reactive ox…	Coronavirus disease - COVID-19	hsa05171
RPS3A	May play a role during erythropoiesis through regulation oftranscription factor DDIT3.	Coronavirus disease - COVID-19	hsa05171
RPS4X	.	Coronavirus disease - COVID-19	hsa05171
RPS6	Component of the 40S small ribosomal subunit. Plays an important role in controlling cell growthand proliferation through the selective translation of particularclasses of mRNA.	Coronavirus disease - COVID-19	hsa05171
RPSA	Required for the assembly and/or stability of the 40Sribosomal subunit. Required for the processing of the 20S rRNA-precursor to mature 18S rRNA in a late step of the maturation of 40Sribosomal subunits. Also functions as a cell surface receptor forlaminin. Plays a role in cell adhesion to the basement membrane and inthe consequent activation of signaling transduction pathways. May playa role in …	Coronavirus disease - COVID-19	hsa05171
RPS17	RNA-binding protein that regulates alternative splicingevents by binding to 5'-UGCAUGU-3' elements. Prevents binding of U2AF2to the 3'-splice site. Regulates alternative splicing of tissue-specific exons and of differentially spliced exons duringerythropoiesis. RNA-binding protein that seems to actas a coregulatory factor of ER-alpha.	Coronavirus disease - COVID-19	hsa05171
MSH6	Component of the post-replicative DNA mismatch repair system (MMR). Heterodimerizes with MSH2 to form MutS alpha, which binds to DNAmismatches thereby initiating DNA repair. When bound, MutS alpha bendsthe DNA helix and shields approximately 20 base pairs, and recognizessingle base mismatches and dinucleotide insertion-deletion loops (IDL) in the DNA. After mismatch binding, forms a ternary compl…	Colorectal cancer	hsa05210
ACLY	Catalyzes the cleavage of citrate into oxaloacetate andacetyl-CoA, the latter serving as common substrate for de novocholesterol and fatty acid synthesis.	Citrate cycle (TCA cycle)	hsa00020
KPNB1	Functions in nuclear protein import, either in associationwith an adapter protein, like an importin-alpha subunit, which binds tonuclear localization signals (NLS) in cargo substrates, or by acting asautonomous nuclear transport receptor. Acting autonomously, servesitself as NLS receptor. Docking of the importin/substrate complex tothe nuclear pore complex (NPC) is mediated by KPNB1 through bindi…	Chemical carcinogenesis - receptor activation	hsa05207
GSTP1	Conjugation of reduced glutathione to a wide number ofexogenous and endogenous hydrophobic electrophiles. Involved in theformation of glutathione conjugates of both prostaglandin A2 (PGA2) andprostaglandin J2 (PGJ2). Participates in the formationof novel hepoxilin regioisomers. Regulates negativelyCDK5 activity via p25/p35 translocation to prevent neurodegeneration.	Chemical carcinogenesis - DNA adducts	hsa05204
MCM3	Acts as component of the MCM2-7 complex (MCM complex) whichis the putative replicative helicase essential for 'once per cellcycle' DNA replication initiation and elongation in eukaryotic cells. The active ATPase sites in the MCM2-7 ring are formed through theinteraction surfaces of two neighboring subunits such that a criticalstructure of a conserved arginine finger motif is provided in transrela…	Cell cycle	hsa04110
PRKDC	Serine/threonine-protein kinase that acts as a molecularsensor for DNA damage. Involved in DNA non-homologous endjoining (NHEJ) required for double-strand break (DSB) repair and V (D) Jrecombination. Must be bound to DNA to express its catalyticproperties. Promotes processing of hairpin DNAstructures in V (D) J recombination by activation of the hairpinendonuclease artemis (DCLRE1C). Recruited by…	Cell cycle	hsa04110
PGD	Catalyzes the oxidative decarboxylation of 6-phosphogluconateto ribulose 5-phosphate and CO (2), with concomitant reduction of NADPto NADPH.	Carbon metabolism	hsa01200
HACD3	Catalyzes the third of the four reactions of the long-chainfatty acids elongation cycle. This endoplasmic reticulum-boundenzymatic process, allows the addition of two carbons to the chain oflong- and very long-chain fatty acids/VLCFAs per cycle. This enzymecatalyzes the dehydration of the 3-hydroxyacyl-CoA intermediate intotrans-2, 3-enoyl-CoA, within each cycle of fatty acid elongation. Thereby,…	Biosynthesis of unsaturated fatty acids	hsa01040
RBM12	Major role in the synthesis of nucleoside triphosphates otherthan ATP. The ATP gamma phosphate is transferred to the NDP betaphosphate via a ping-pong mechanism, using a phosphorylated active-siteintermediate. Negatively regulates Rho activity byinteracting with AKAP13/LBC. Acts as atranscriptional activator of the MYC gene; binds DNA non-specifically. Binds to both single-strandedguanine- and cy…	Biosynthesis of cofactors	hsa01240
TKT	Catalyzes the transfer of a two-carbon ketol group from aketose donor to an aldose acceptor, via a covalent intermediate withthe cofactor thiamine pyrophosphate.	Biosynthesis of amino acids	hsa01230
FEN1	Structure-specific nuclease with 5'-flap endonuclease and 5'-3' exonuclease activities involved in DNA replication and repair. During DNA replication, cleaves the 5'-overhanging flap structure thatis generated by displacement synthesis when DNA polymerase encountersthe 5'-end of a downstream Okazaki fragment. It enters the flap fromthe 5'-end and then tracks to cleave the flap base, leaving a nic…	Base excision repair	hsa03410
CTTN	.	Bacterial invasion of epithelial cells	hsa05100
ALYREF	Kinase-defective receptor for members of the ephrin-B family. Binds to ephrin-B1 and ephrin-B2. Modulates cell adhesion and migrationby exerting both positive and negative effects upon stimulation withephrin-B2. Inhibits JNK activation, T-cell receptor-induced IL-2secretion and CD25 expression upon stimulation with ephrin-B2.	Axon guidance	hsa04360
PARP1	Poly-ADP-ribosyltransferase that mediates poly-ADP-ribosylation of proteins and plays a key role in DNA repair. Mediates glutamate, aspartate, serine or tyrosine ADP-ribosylation of proteins: the ADP-D-ribosylgroup of NAD (+) is transferred to the acceptor carboxyl group of targetresidues and further ADP-ribosyl groups are transferred to the 2'-position of the terminal adenosine moiety, building …	Apoptosis	hsa04210
HSPA1B	Molecular chaperone implicated in a wide variety of cellularprocesses, including protection of the proteome from stress, foldingand transport of newly synthesized polypeptides, activation ofproteolysis of misfolded proteins and the formation and dissociation ofprotein complexes. Plays a pivotal role in the protein quality controlsystem, ensuring the correct folding of proteins, the re-folding ofm…	Antigen processing and presentation	hsa04612
HSPA4	.	Antigen processing and presentation	hsa04612
ATIC	Bifunctional enzyme that catalyzes the last two steps ofpurine biosynthesis. Acts as atransformylase that incorporates a formyl group to the AMP analog AICAR (5-amino-1- (5-phospho-beta-D-ribosyl) imidazole-4-carboxamide) toproduce the intermediate formyl-AICAR (FAICAR). Can use both 10-formyldihydrofolateand 10-formyltetrahydrofolate as the formyl donor in this reaction. Also catalyzes the cycli…	Antifolate resistance	hsa01523
ATXN2L	Involved in the regulation of stress granule and P-bodyformation.	Amyotrophic lateral sclerosis	hsa05014
FUS	DNA/RNA-binding protein that plays a role in various cellularprocesses such as transcription regulation, RNA splicing, RNAtransport, DNA repair and damage response. Binds tonascent pre-mRNAs and acts as a molecular mediator between RNApolymerase II and U1 small nuclear ribonucleoprotein thereby couplingtranscription and splicing. Binds also its own pre-mRNA and autoregulates its expression; this …	Amyotrophic lateral sclerosis	hsa05014
HNRNPA1	Involved in the packaging of pre-mRNA into hnRNP particles, transport of poly (A) mRNA from the nucleus to the cytoplasm andmodulation of splice site selection. Plays a role inthe splicing of pyruvate kinase PKM by binding repressively tosequences flanking PKM exon 9, inhibiting exon 9 inclusion andresulting in exon 10 inclusion and production of the PKM M2 isoform. Binds to the IRES and thereby …	Amyotrophic lateral sclerosis	hsa05014
HNRNPA2B1	Heterogeneous nuclear ribonucleoprotein (hnRNP) thatassociates with nascent pre-mRNAs, packaging them into hnRNP particles. The hnRNP particle arrangement on nascent hnRNA is non-random andsequence-dependent and serves to condense and stabilize the transcriptsand minimize tangling and knotting. Packaging plays a role in variousprocesses such as transcription, pre-mRNA processing, RNA nuclearexpor…	Amyotrophic lateral sclerosis	hsa05014
HNRNPA3	Plays a role in cytoplasmic trafficking of RNA. Binds to thecis-acting response element, A2RE. May be involved in pre-mRNAsplicing.	Amyotrophic lateral sclerosis	hsa05014
MATR3	May play a role in transcription or may interact with othernuclear matrix proteins to form the internal fibrogranular network. Inassociation with the SFPQ-NONO heteromer may play a role in nuclearretention of defective RNAs. Plays a role in the regulation of DNAvirus-mediated innate immune response by assembling into the HDP-RNPcomplex, a complex that serves as a platform for IRF3 phosphorylation…	Amyotrophic lateral sclerosis	hsa05014
PFN1	Binds to actin and affects the structure of the cytoskeleton. At high concentrations, profilin prevents the polymerization of actin, whereas it enhances it at low concentrations. By binding to PIP2, itinhibits the formation of IP3 and DG. Inhibits androgen receptor (AR) and HTT aggregation and binding of G-actin is essential for itsinhibition of AR.	Amyotrophic lateral sclerosis	hsa05014
SRSF3	Splicing factor that specifically promotes exon-inclusionduring alternative splicing. Interaction with YTHDC1, a RNA-binding protein that recognizes and binds N6-methyladenosine (m6A) -containing RNAs, promotes recruitment of SRSF3 to its mRNA-binding elements adjacent to m6A sites, leading to exon-inclusionduring alternative splicing. Also functions as exportadapter involved in mRNA nuclear expo…	Amyotrophic lateral sclerosis	hsa05014
TARDBP	RNA-binding protein that is involved in various steps of RNAbiogenesis and processing. Preferentially binds, viaits two RNA recognition motifs RRM1 and RRM2, to GU-repeats on RNAmolecules predominantly localized within long introns and in the 3'UTRof mRNAs. In turn, regulates the splicing of many non-coding and protein-coding RNAsincluding proteins involved in neuronal survival, as well as mRNAs …	Amyotrophic lateral sclerosis	hsa05014
EEF2	Catalyzes the GTP-dependent ribosomal translocation stepduring translation elongation. During this step, the ribosome changesfrom the pre-translocational (PRE) to the post-translocational (POST) state as the newly formed A-site-bound peptidyl-tRNA and P-site-bounddeacylated tRNA move to the P and E sites, respectively. Catalyzes thecoordinated movement of the two tRNA molecules, the mRNA andconfo…	AMPK signaling pathway	hsa04152
RAB7A	Small GTPase which cycles between active GTP-bound andinactive GDP-bound states. In its active state, binds to a variety ofeffector proteins playing a key role in the regulation of endo-lysosomal trafficking. Governs early-to-late endosomal maturation, microtubule minus-end as well as plus-end directed endosomal migrationand positioning, and endosome-lysosome transport through differentprotein-pr…	Amoebiasis	hsa05146
GPI	In the cytoplasm, catalyzes the conversion of glucose-6-phosphate to fructose-6-phosphate, the second step in glycolysis, andthe reverse reaction during gluconeogenesis. Besidesit's role as a glycolytic enzyme, also acts as a secreted cytokine:acts as an angiogenic factor (AMF) that stimulates endothelial cellmotility. Acts as a neurotrophic factor, neuroleukin, for spinal and sensory neurons. It…	Amino sugar and nucleotide sugar metabolism	hsa00520
TUBA1B	Tubulin is the major constituent of microtubules. It bindstwo moles of GTP, one at an exchangeable site on the beta chain and oneat a non-exchangeable site on the alpha chain.	Alzheimer disease	hsa05010
TUBB2A	Tubulin is the major constituent of microtubules. It bindstwo moles of GTP, one at an exchangeable site on the beta chain and oneat a non-exchangeable site on the alpha chain.	Alzheimer disease	hsa05010
HNRNPUL2	Protein phosphatase that associates with over 200 regulatoryproteins to form highly specific holoenzymes which dephosphorylatehundreds of biological targets. Protein phosphatase (PP1) is essentialfor cell division, it participates in the regulation of glycogenmetabolism, muscle contractility and protein synthesis. Involved inregulation of ionic conductances and long-term synaptic plasticity. Comp…	Alcoholism	hsa05034
PPP1CA	Protein phosphatase that associates with over 200 regulatoryproteins to form highly specific holoenzymes which dephosphorylatehundreds of biological targets. Protein phosphatase 1 (PP1) isessential for cell division, and participates in the regulation ofglycogen metabolism, muscle contractility and protein synthesis. Involved in regulation of ionic conductances and long-term synapticplasticity. M…	Alcoholism	hsa05034
TRA2A	Sequence-specific RNA-binding protein which participates inthe control of pre-mRNA splicing.	Alcoholic liver disease	hsa04936
TRA2B	Sequence-specific RNA-binding protein which participates inthe control of pre-mRNA splicing. Can either activate or suppress exoninclusion. Acts additively with RBMX to promote exon 7 inclusion of thesurvival motor neuron SMN2. Activates the splicing of MAPT/Tau exon 10. Alters pre-mRNA splicing patterns by antagonizing the effects ofsplicing regulators, like RBMX. Binds to the AG-rich SE2 domain…	Alcoholic liver disease	hsa04936
PEG10	Catalyzes two non-sequential steps in de novo AMP synthesis:converts (S) -2- (5-amino-1- (5-phospho-D-ribosyl) imidazole-4-carboxamido) succinate (SAICAR) to fumarate plus 5-amino-1- (5-phospho-D-ribosyl) imidazole-4-carboxamide, and thereby also contributes to denovo IMP synthesis, and converts succinyladenosine monophosphate (SAMP) to AMP and fumarate.	Alanine, aspartate and glutamate metabolism	hsa00250
IDH1	Catalyzes the NADP (+) -dependent oxidative decarboxylation ofisocitrate (D-threo-isocitrate) to 2-ketoglutarate (2-oxoglutarate), which is required by other enzymes such as the phytanoyl-CoAdioxygenase. Plays a critical rolein the generation of NADPH, an important cofactor in many biosynthesispathways. May act as a corneal epithelial crystallinand may be involved in maintaining corneal epithelia…	2-Oxocarboxylic acid metabolism	hsa01210
ZC3HAV1	Antiviral protein which inhibits the replication of virusesby recruiting the cellular RNA degradation machineries to degrade theviral mRNAs. Binds to a ZAP-responsive element (ZRE) present in thetarget viral mRNA, recruits cellular poly (A) -specific ribonuclease PARNto remove the poly (A) tail, and the 3'-5' exoribonuclease complexexosome to degrade the RNA body from the 3'-end. It also recruits…	Herpes simplex virus 1 infection	.
